# Supplementary material for: RNA sequencing and proteomics approaches reveal novel deficits in the cortex of Mecp2-deficient mice, a model for Rett syndrome
Source: Mol Autism. 2017 Oct 24;8:56. doi: 10.1186/s13229-017-0174-4 (PMC5655833; doi:10.1186/s13229-017-0174-4)
Supplement: Supplementary file 1 — Complete list of significant, differentially expressed (DE) genes identified in Mecp2 Jae/y cortex. NCBI gene names with WT and Mecp2 Jae/y FPKM values, Log2 fold change expression, and q-value (FDR) are provided for each identified DE gene. File format: Microsoft Excel spreadsheet. (XLS 84 kb) [file 13229_2017_174_MOESM1_ESM.xls]

## Sheet: Mecp2 null DE genes
Gene	WT FPKM	Mecp2Jae/y FPKM	Log2 Fold Change	q-value (FDR)
Hbb-b1	13.3586	3.75642	-1.83034	0.00225192
Hbb-b2	13.3586	3.75642	-1.83034	0.00225192
Tnnc1	15.6832	5.14896	-1.60686	0.00225192
Fabp7	42.3458	16.6024	-1.35083	0.00225192
Igfbp2	40.5615	17.7752	-1.19025	0.00225192
Fgf11	9.97159	4.44441	-1.16583	0.00225192
Beta-s	92.1029	41.9288	-1.1353	0.00225192
Dio2	51.0532	26.6196	-0.93951	0.00225192
Ddx5	7321.15	3827.02	-0.93585	0.00225192
Grp	11.4391	6.12892	-0.900269	0.00225192
Btbd17	21.2753	11.5632	-0.879639	0.00225192
Hba-a1	15.3853	8.39109	-0.874622	0.00225192
Hba-a2	15.3853	8.39109	-0.874622	0.00225192
Calb2	11.9825	6.55423	-0.870429	0.00225192
Fcrls	19.3081	10.5722	-0.868931	0.00225192
Apln	23.702	13.413	-0.821383	0.00225192
Tubb2b	51.7182	29.5704	-0.806521	0.00225192
Sdf2l1	12.1985	7.02829	-0.795452	0.00225192
Tst	22.6957	13.1558	-0.786721	0.00225192
Efemp1	9.96126	5.79578	-0.781327	0.00225192
S100a6	21.0422	12.3044	-0.774113	0.00225192
Fgfrl1	10.2945	6.03328	-0.77086	0.00225192
Emp2	10.6738	6.3941	-0.739264	0.00225192
Hapln1	15.0595	9.25326	-0.702644	0.00225192
Aqp4	64.7039	39.7582	-0.702602	0.00225192
Ccnd1	27.4187	16.9254	-0.69597	0.0153345
Lgals1	15.6407	9.68346	-0.691713	0.00225192
Arhgap33	50.1465	31.0477	-0.691663	0.00225192
Vcam1	16.36	10.1543	-0.688088	0.00225192
Lcat	25.4085	15.7713	-0.688005	0.00225192
Chrdl1	14.1418	8.82482	-0.68033	0.00225192
Olfml3	23.2747	14.5641	-0.67635	0.00225192
Grm3	36.3861	23.0731	-0.657175	0.00225192
Myl4	22.5426	14.2962	-0.657023	0.00225192
Wnt7b	12.8268	8.14026	-0.65601	0.00225192
Frzb	10.806	6.87894	-0.651573	0.00225192
Nxph3	11.1986	7.25558	-0.626157	0.00225192
Ccnd2	20.0875	13.1478	-0.611473	0.00225192
Hes5	13.968	9.1511	-0.610113	0.00225192
Dnajb5	42.7733	28.1428	-0.603945	0.00225192
Lix1	29.9161	19.8051	-0.595049	0.00225192
Tmem91	10.0634	6.66868	-0.593644	0.0085267
Mecp2	17.5713	11.6728	-0.590069	0.00225192
Tmem100	18.5218	12.386	-0.580515	0.00225192
Creld2	9.88756	6.63335	-0.575876	0.00225192
Tac2	11.4786	7.7038	-0.575303	0.013397
Rcn1	13.4697	9.0582	-0.572421	0.00225192
Aldh1a1	41.7233	28.1533	-0.567549	0.00225192
P4ha1	24.1928	16.3406	-0.566118	0.00225192
Serpinh1	14.9838	10.1779	-0.55796	0.00225192
Mfge8	140.808	95.673	-0.557547	0.00225192
Igdcc4	13.6334	9.29567	-0.552519	0.00225192
Gm13889	15.7839	10.7734	-0.550977	0.00579066
Tmem176a	17.2091	11.7487	-0.550672	0.0085267
Metrn	49.8961	34.0946	-0.549384	0.00225192
Tpm4	21.77	14.925	-0.544611	0.00225192
Hpcal4	442.877	303.742	-0.54406	0.00225192
Adcyap1	11.6783	8.03521	-0.539416	0.00410877
Wls	23.0838	15.8849	-0.539226	0.00225192
Gpr17	16.7615	11.5545	-0.53669	0.00225192
Ptn	212.987	147.132	-0.53366	0.00225192
Shank1	86.5423	59.801	-0.533236	0.00225192
Wwc1	43.0058	29.7578	-0.531264	0.00225192
Arhgdig	70.7754	49.177	-0.525266	0.00225192
Setd8	15.9171	11.0619	-0.524975	0.00225192
Rlbp1	14.1887	9.87275	-0.523222	0.00225192
Vwa1	12.6664	8.82057	-0.522064	0.00225192
Spp1	11.7716	8.20242	-0.521191	0.0153345
Vat1	13.6866	9.56184	-0.517402	0.00225192
Rhoc	17.1903	12.0273	-0.515278	0.00739579
Traf3	15.7126	10.9978	-0.514711	0.00225192
Nrep	53.0799	37.2546	-0.510746	0.00225192
Cmbl	10.2202	7.1763	-0.510109	0.0487666
Tpt1	22.8604	16.1019	-0.505619	0.0153345
Manf	30.8005	21.7073	-0.504768	0.00225192
Rnaseh2c	24.3079	17.1537	-0.50291	0.0388122
Ephx2	15.7681	11.1498	-0.499998	0.00225192
Hbegf	12.0662	8.54367	-0.49805	0.00410877
Tyrobp	28.8551	20.4886	-0.494006	0.0331012
Ncan	40.978	29.1466	-0.491523	0.00225192
Pbxip1	16.3907	11.6788	-0.488986	0.00225192
Fam181b	16.3076	11.6537	-0.484754	0.00225192
Pdia4	29.5739	21.1379	-0.484496	0.00225192
Efnb3	22.4967	16.1143	-0.481371	0.00225192
Cpq	14.4303	10.342	-0.480579	0.00980372
Ppp1r3c	43.0627	30.8722	-0.48013	0.00225192
Lpar1	16.2218	11.6592	-0.476466	0.00225192
Thrsp	20.8549	14.9987	-0.475554	0.00980372
Samd14	12.0286	8.66241	-0.473627	0.00225192
Shisa4	110.781	79.7839	-0.473537	0.00225192
Palmd	10.1389	7.30349	-0.473242	0.00579066
Rras	12.1818	8.78327	-0.471899	0.041729
Gap43	201.74	145.581	-0.470674	0.00225192
Car2	161.905	116.856	-0.470409	0.00225192
Akt2	15.8212	11.4496	-0.466568	0.00225192
Wscd1	24.5565	17.7783	-0.465992	0.00225192
Ugp2	58.8983	42.7439	-0.462509	0.00225192
Rpp25	12.997	9.44076	-0.461207	0.0164672
Myoc	15.8573	11.5258	-0.460286	0.00225192
Tmem208	24.7299	17.9801	-0.459858	0.0402327
Fads1	128.936	93.7658	-0.459521	0.00225192
Itm2a	56.9598	41.4473	-0.458666	0.00410877
Slco1c1	37.8644	27.5703	-0.457729	0.00225192
Cnih2	143.366	104.39	-0.457724	0.00225192
Dhcr7	14.3625	10.4775	-0.45502	0.00225192
Nov	72.5536	53.0478	-0.451754	0.00225192
Rac3	11.7685	8.61929	-0.449294	0.0483608
Egr4	21.8591	16.0393	-0.446622	0.00225192
Pls3	69.0284	50.7619	-0.443444	0.00225192
Rasl10b	118.315	87.0578	-0.442593	0.00225192
S100b	116.778	86.3211	-0.435979	0.00225192
Dcn	14.4136	10.6577	-0.435533	0.0183515
Trib2	17.5299	12.979	-0.433637	0.0085267
Pla2g7	148.178	109.714	-0.433583	0.00225192
Qdpr	115.753	85.7683	-0.432538	0.00225192
Cpne2	12.5817	9.32666	-0.431893	0.00739579
Slc9a3r1	43.0977	31.9498	-0.431803	0.00225192
Vim	31.4897	23.3465	-0.431675	0.00579066
Csdc2	53.0707	39.3698	-0.430828	0.00225192
Rgcc	30.9784	22.9819	-0.43076	0.02342
Hspa5	182.774	135.595	-0.430755	0.00225192
Fads2	111.505	82.7443	-0.430374	0.00225192
Dnajc2	15.2298	11.3022	-0.430297	0.0225032
Pvrl3	14.2453	10.5742	-0.429942	0.0174309
Tmem229a	37.1531	27.6079	-0.428403	0.00225192
Pcsk1	10.5509	7.84822	-0.426933	0.00980372
Tomm40l	22.0233	16.4014	-0.425209	0.00225192
Cdkn1a	12.2532	9.13102	-0.424314	0.0164672
Gyk	9.80692	7.31659	-0.422629	0.0225032
Fjx1	51.4982	38.4279	-0.422369	0.00225192
Nsdhl	14.7819	11.0369	-0.421496	0.0144568
Gramd3	13.2908	9.95198	-0.417376	0.0193732
Jam2	19.7892	14.842	-0.415028	0.00225192
Tmem121	12.7041	9.54172	-0.412969	0.0347093
Arhgef26	12.3824	9.30172	-0.412717	0.00225192
Hmgcs1	155.39	116.763	-0.41231	0.00225192
Cyp51	32.6545	24.5624	-0.41083	0.00225192
Asrgl1	115.396	87.104	-0.405787	0.00225192
Tmem119	15.2178	11.4921	-0.405124	0.0123806
Lipa	9.83364	7.43847	-0.402718	0.0307388
Scn3b	28.0578	21.2272	-0.402486	0.00225192
Rgs20	40.1588	30.4188	-0.400755	0.0111777
C1qa	49.7294	37.6702	-0.400675	0.0085267
Pdia6	64.8764	49.1615	-0.400164	0.00225192
B4galt2	38.0524	28.9143	-0.396206	0.00579066
Ppp1r1a	56.1513	42.7098	-0.394753	0.00579066
Zfp771	43.3605	32.9819	-0.394707	0.0153345
S100a16	60.3732	45.947	-0.393938	0.00739579
Fabp5	35.7926	27.2489	-0.393464	0.0465915
Apc	61.3546	46.7234	-0.393027	0.00225192
Jph4	107.172	81.7033	-0.391462	0.00225192
Dbpht2	11.5011	8.78225	-0.389106	0.00980372
Rtn4rl2	37.0721	28.3139	-0.388823	0.0123806
Hspb8	11.8718	9.07862	-0.387	0.0483608
Slc38a3	37.0813	28.367	-0.386478	0.00225192
Kcnj16	14.8321	11.3526	-0.385692	0.0085267
Dusp18	10.8809	8.3319	-0.385083	0.0153345
Pgp	56.5227	43.3258	-0.383605	0.0204393
Vegfa	20.8833	16.0626	-0.37864	0.0144568
AI464131	17.4439	13.4217	-0.378155	0.00980372
Spr	17.8318	13.7428	-0.375784	0.0465915
Dlgap3	147.509	113.923	-0.372742	0.00410877
Sc4mol	78.6019	60.7061	-0.372724	0.0085267
Shank3	50.3497	38.8954	-0.372384	0.00410877
Lman2l	17.855	13.7997	-0.371694	0.0331012
AI413582	54.484	42.1172	-0.371423	0.0372438
Sfxn5	79.1531	61.2215	-0.370608	0.00225192
Sod3	11.7	9.0571	-0.369394	0.0396949
Tmem151b	61.1054	47.3396	-0.368253	0.00225192
1700003E16Rik	21.975	17.0289	-0.367879	0.0183515
Tmem176b	40.0747	31.0584	-0.367709	0.0279179
Tcn2	12.4557	9.65653	-0.367227	0.035027
Kcnip2	42.6872	33.1152	-0.36631	0.00739579
S1pr1	119.202	92.5962	-0.364385	0.00739579
Stk40	11.2324	8.74773	-0.360684	0.0296552
Rnpep	18.1104	14.1101	-0.360089	0.0347093
Rplp1	455.172	354.749	-0.359614	0.0123806
Tesc	46.8018	36.4768	-0.359586	0.0340655
Neurod6	51.0114	39.8004	-0.358036	0.00980372
Homer2	14.0538	10.9667	-0.357835	0.013397
Bcan	97.9643	76.556	-0.35574	0.00739579
Gabra5	24.601	19.2786	-0.351719	0.0271138
Lasp1	56.7226	44.4529	-0.351646	0.0123806
Psd2	15.6964	12.3032	-0.351402	0.0123806
Ptpn9	12.1699	9.54776	-0.350079	0.0296552
6030419C18Rik	60.5254	47.5067	-0.34941	0.0085267
Lap3	34.6341	27.1885	-0.3492	0.0153345
Gfap	82.0752	64.4397	-0.348997	0.00410877
Luzp2	131.008	102.917	-0.348171	0.00225192
Sbk1	31.3538	24.6415	-0.347551	0.0085267
Aacs	11.2221	8.82537	-0.34661	0.0460259
Neto2	23.9362	18.8358	-0.345719	0.021638
Ugt8a	26.7378	21.0434	-0.345514	0.035027
Mfap3l	26.543	20.8982	-0.344953	0.0153345
Scg3	258.794	203.938	-0.343671	0.013397
Igfbp5	41.0265	32.3459	-0.342974	0.0164672
Fam20c	14.2397	11.2312	-0.3424	0.0364461
Iglon5	9.79811	7.73073	-0.341898	0.0455741
Calb1	86.0026	67.858	-0.341862	0.00980372
Otub2	14.2361	11.2436	-0.340443	0.0473976
Cacnb3	133.104	105.16	-0.339959	0.0085267
Map3k10	60.217	47.6087	-0.338947	0.013397
Pak6	27.8155	21.9916	-0.338933	0.0144568
Gabra2	41.4023	32.7567	-0.337922	0.0402327
Tnfrsf19	30.1284	23.8523	-0.336995	0.0183515
Dpf1	18.7876	14.8861	-0.335817	0.0455741
Ell2	14.7475	11.6855	-0.335752	0.0483608
Shank2	25.1023	19.8909	-0.33571	0.0491641
Ddn	532.774	422.233	-0.335485	0.0251785
Shc3	33.4372	26.5253	-0.334083	0.0302073
Pdia3	151.212	120.068	-0.332722	0.0153345
Laptm5	28.1529	22.3548	-0.332698	0.0251785
Pdgfra	14.7279	11.7048	-0.331455	0.0174309
Fam171a2	36.8402	29.2832	-0.331206	0.0225032
Tril	23.8374	18.9585	-0.330381	0.0204393
Ednrb	35.978	28.6415	-0.329008	0.0251785
Hexa	38.5839	30.7206	-0.328791	0.035027
Calr	260.028	207.127	-0.328148	0.0085267
1110008P14Rik	183.549	146.324	-0.327005	0.0251785
Tmem191c	57.5864	45.9205	-0.326588	0.0455741
Cpt1a	11.1661	8.90521	-0.326403	0.0483608
Necab1	45.6761	36.4608	-0.325092	0.02342
Dbi	284.271	227.238	-0.323066	0.0204393
Hsph1	155.6	124.644	-0.320028	0.0183515
Dact3	128.476	102.978	-0.319166	0.0111777
Camk1	56.7413	45.5678	-0.316384	0.0452359
Phldb1	13.2438	10.6396	-0.315874	0.040985
Rragd	39.2739	31.561	-0.315431	0.0251785
Neurl1b	18.2423	14.6625	-0.315158	0.0425818
Dlg4	283.527	227.963	-0.314687	0.0302073
Mlc1	128.479	103.308	-0.314577	0.0296552
Slc16a2	14.3175	11.5208	-0.313534	0.0487666
Slc1a3	341.698	274.991	-0.31334	0.0302073
Fmnl1	34.4872	27.7552	-0.313304	0.0271138
Kcnj10	80.9907	65.2809	-0.311094	0.0174309
Ankrd13b	24.9558	20.1512	-0.308509	0.0315409
Cspg5	114.413	92.4699	-0.307201	0.0261986
Vti1b	218.024	176.266	-0.306733	0.0364461
Ssbp4	76.3972	61.8498	-0.304751	0.0388122
Pgm2l1	77.5171	62.8183	-0.30333	0.0261986
Scd1	94.4785	76.6005	-0.302632	0.035027
Vopp1	42.0229	34.1424	-0.299611	0.0495537
Ppap2b	164.314	133.522	-0.299376	0.0315409
Marcksl1	58.4256	47.4922	-0.29891	0.0491641
Mtss1l	64.6101	52.58	-0.297248	0.0296552
Gabra3	77.8173	63.3319	-0.297159	0.0296552
Socs7	23.1485	18.842	-0.296966	0.035027
Arhgap23	25.5214	20.7835	-0.296267	0.0388122
Ptprz1	49.0893	39.9816	-0.296073	0.0307388
Elavl3	45.4739	37.0531	-0.295445	0.0315409
Tyro3	51.4503	41.9448	-0.294688	0.0331012
Trp53inp2	80.1863	65.3749	-0.29462	0.0358469
Sash1	17.9341	14.6306	-0.293716	0.0402327
Mmd2	113.726	92.9474	-0.291071	0.0307388
Hmgcr	37.4792	30.6362	-0.290851	0.0495537
Elovl5	56.7267	46.5665	-0.284736	0.0491641
Fgf13	107.418	88.1801	-0.284709	0.0487666
Prkcg	96.1289	79.3047	-0.277565	0.0483608
Gpr37l1	126.32	104.416	-0.274744	0.0495537
Slc23a2	32.3226	39.2474	0.280052	0.0495537
Spock1	85.6516	104.689	0.289553	0.0465915
Snhg11	71.9609	87.9722	0.289835	0.0372438
Snrpn	339.449	415.078	0.290189	0.0480726
Snurf	339.449	415.078	0.290189	0.0480726
Galnt16	35.7928	43.7908	0.290959	0.0325278
Foxp1	18.9516	23.2469	0.29472	0.0491641
Dscam	10.9885	13.4845	0.295308	0.0487666
Pcdh9	33.8507	41.5569	0.295903	0.0381411
Wipf3	31.1085	38.2695	0.298884	0.0358469
Camk1d	27.2904	33.5975	0.299963	0.035027
Flywch1	74.9794	92.3458	0.300551	0.0279179
Serpini1	180.087	221.901	0.301227	0.0331012
Ppm1k	26.2919	32.3975	0.301263	0.041729
Atg13	20.7037	25.5164	0.301538	0.0364461
Tshz2	12.88	15.8741	0.30154	0.0460259
Kif21a	38.8892	47.9581	0.302406	0.0307388
Scg5	192.086	236.968	0.302942	0.0225032
Hlf	71.6204	88.3643	0.303094	0.0279179
Arhgef3	23.0441	28.4944	0.306281	0.0402327
2010300C02Rik	48.7084	60.272	0.307317	0.02342
Rprm	61.6561	76.3249	0.307909	0.0460259
Bcat1	13.4956	16.7161	0.308758	0.0302073
Nr4a1	28.8827	35.8262	0.31081	0.0443951
Ubc	30.2265	37.4973	0.31097	0.0331012
Kcnab1	32.0002	39.7377	0.312428	0.040985
Sparc	101.498	126.097	0.313085	0.0193732
Kcna1	27.0101	33.5861	0.314366	0.0193732
Ptprm	8.11524	10.0923	0.314554	0.0480726
Kcnk2	25.2987	31.5559	0.31885	0.035027
Kndc1	8.74942	10.987	0.328536	0.0183515
Gpr88	51.3277	64.6529	0.332976	0.0144568
Gfra1	16.7963	21.1924	0.335405	0.0244808
Nova1	22.7852	28.7613	0.336028	0.0153345
Foxo3	14.5531	18.3978	0.338211	0.0279179
Adcy9	10.3676	13.1221	0.339925	0.0302073
Pacsin2	14.7238	18.6463	0.34074	0.0174309
Zfp941	8.96909	11.3636	0.341386	0.0455741
Plxdc1	10.3901	13.189	0.344133	0.0364461
Tspyl2	29.007	36.8233	0.34422	0.0144568
Ets2	25.6724	32.596	0.344479	0.0193732
Pvalb	57.1211	72.5678	0.345304	0.0307388
Lmo7	11.1388	14.153	0.345508	0.0183515
Pou3f1	10.6596	13.5576	0.346939	0.0460259
Junb	26.4359	33.6381	0.347598	0.02342
Kcnab3	25.313	32.2266	0.348373	0.013397
Sptb	22.0557	28.1331	0.351114	0.0111777
Prepl	115.541	147.46	0.351928	0.00410877
Kcnd2	23.7443	30.3116	0.352289	0.0144568
Plekha6	8.58637	10.9762	0.354263	0.0085267
Me3	10.0887	12.9235	0.357252	0.0244808
Hgsnat	24.2957	31.1341	0.357795	0.0174309
Slc2a13	32.8532	42.1082	0.35807	0.0085267
Mpped2	15.95	20.4495	0.358506	0.0302073
Cdr1	31.3733	40.2351	0.358919	0.0164672
Apbb2	10.5183	13.5158	0.361741	0.0307388
Nap1l2	64.2994	82.7086	0.363233	0.00410877
Cacnb2	10.4502	13.4432	0.363345	0.0271138
1110032F04Rik	12.537	16.1559	0.365871	0.0347093
Tbr1	59.7703	77.0246	0.365891	0.00410877
Tshz3	8.0175	10.3375	0.366664	0.0225032
Ociad2	42.7167	55.0987	0.367221	0.0085267
Pygm	17.9109	23.1081	0.367564	0.0085267
Auh	42.5763	55.0084	0.369601	0.013397
Ccdc149	18.189	23.5689	0.373822	0.00579066
Ptpn3	9.12482	11.8306	0.374655	0.0085267
Magi1	15.4727	20.0665	0.37506	0.00410877
Nos1ap	15.5156	20.1252	0.375278	0.0111777
Pde7b	18.1887	23.5965	0.375527	0.00739579
Elac1	9.0746	11.7746	0.375771	0.0174309
Crhbp	14.5842	18.9288	0.37618	0.0347093
Ppargc1a	11.6981	15.2017	0.377965	0.00980372
Cyp2d22	13.9247	18.1506	0.382368	0.0144568
Fos	9.91234	13.0264	0.394137	0.0289851
Myo1b	9.87999	13.0015	0.396093	0.00410877
Scn1a	23.05	30.3558	0.397204	0.00225192
Tfrc	27.8386	36.6926	0.398403	0.00579066
Afap1l1	8.50446	11.2227	0.400133	0.0123806
Rasgrf1	84.5287	111.7	0.402112	0.00410877
Abca5	10.7279	14.2361	0.408178	0.00410877
Clstn2	17.5899	23.3525	0.408829	0.00225192
Dcbld2	8.03405	10.6774	0.410368	0.00410877
Rab4a	32.2107	42.8103	0.410418	0.0123806
Elmo1	32.5255	43.2886	0.412413	0.00225192
Rassf3	18.0674	24.27	0.425786	0.00579066
Olfm3	21.0081	28.2532	0.427469	0.00225192
Elmod3	7.79316	10.5032	0.430547	0.00980372
Sh3bgrl2	8.80925	11.8764	0.431005	0.00579066
Slc36a4	14.8775	20.1573	0.438172	0.00739579
Plcb4	15.7535	21.3919	0.441397	0.00225192
1190002N15Rik	18.4815	25.1792	0.446146	0.00579066
Kcns1	11.2931	15.3869	0.44626	0.00579066
Vamp1	59.6544	81.2856	0.446371	0.00225192
Lrrc20	9.57747	13.1004	0.451898	0.00225192
Ptgfrn	8.59969	11.7709	0.45287	0.00225192
Sgk1	26.0312	35.7274	0.456791	0.00225192
Plagl1	9.36111	12.8705	0.459316	0.00225192
Efna5	10.4481	14.4103	0.463861	0.00225192
Tac1	38.1013	52.8054	0.470845	0.00225192
Rasgef1b	26.5171	36.7677	0.471518	0.00225192
Flrt3	10.9159	15.1804	0.475785	0.0111777
A730017C20Rik	14.3454	20.0083	0.480016	0.00225192
Auts2	11.797	16.5217	0.485944	0.00225192
Lphn2	14.4897	20.3292	0.488528	0.00225192
Zkscan16	6.9846	9.81	0.490076	0.00225192
Sun2	11.3255	16.0323	0.501407	0.00225192
Dgkg	13.7826	19.5138	0.501648	0.00225192
Eif2s3y	15.5876	22.143	0.506453	0.00410877
Nap1l5	246.918	351.441	0.509248	0.00225192
Tox	9.05617	12.9506	0.516043	0.00225192
Sh2d3c	6.57736	9.48275	0.527797	0.00225192
Bhlhe41	8.78856	12.6915	0.530166	0.00225192
Scn4b	23.8782	34.5675	0.53372	0.00225192
Slc24a2	53.4557	77.758	0.540647	0.00225192
Arhgap10	7.35619	10.9136	0.569102	0.00225192
Tenm3	9.29487	13.7989	0.570046	0.00225192
Zmat4	18.4039	27.5955	0.584417	0.00225192
Esrrg	7.70705	11.6859	0.600519	0.00225192
Itih3	8.82536	13.4357	0.60634	0.00225192
Xpa	7.07252	10.7871	0.609014	0.0251785
Ppp1r1b	77.5997	118.651	0.612597	0.00225192
Trpm3	6.91298	10.673	0.626581	0.00225192
Nell1	15.873	24.6149	0.632958	0.00225192
Slc24a4	6.24963	9.87328	0.65976	0.00225192
Tshz1	9.56743	15.1191	0.660171	0.00225192
Drd1a	8.32234	13.7211	0.721337	0.00225192
Pde10a	12.7857	21.671	0.761236	0.00225192
Rgs9	8.19997	13.9161	0.763061	0.00225192
Cabp7	8.56256	14.5686	0.766743	0.00225192
Fkbp5	9.5468	17.2501	0.853518	0.00225192
Adora2a	6.06328	11.5522	0.929992	0.00225192
Agxt2l1	12.2772	33.8144	1.46166	0.00225192
