# Supplementary material for: RNA sequencing and proteomics approaches reveal novel deficits in the cortex of Mecp2-deficient mice, a model for Rett syndrome
Source: Mol Autism. 2017 Oct 24;8:56. doi: 10.1186/s13229-017-0174-4 (PMC5655833; doi:10.1186/s13229-017-0174-4)
Supplement: Supplementary file 2 — List of significant genes (p < 0.05) identified as RTT hits along with references. Information on WT and Mecp2 Jae/y FPKM values, Log2 fold change expression, p-value and q-value (FDR) are provided per respective gene (based on NCBI designation). The directions of expression for the RTT hits observed in previous studies (with references) are also provided. File format: Microsoft Excel spreadsheet. (XLS 34 kb) [file 13229_2017_174_MOESM2_ESM.xls]

## Sheet: DE genes-RTT hits
Gene	WT FPKM	Mecp2Jae/y FPKM	Log2 Fold Change	p-value	q-value (FDR)	RTT Gene Targets: Direction of Expression	Reference(s)
Bdnf	14.4678	11.512	-0.329709	0.0043	0.066109	Decrease	Chahrour et al. 2008
Ptma	26.0836	20.7807	-0.327896	0.006	0.0834772	Increase	Tudor et al. 2002
C1qc	39.5682	31.6748	-0.321005	0.00315	0.0539802	Decrease	Lin et al. 2016
Necab3	44.4639	36.3607	-0.290256	0.0048	0.0716025	Decrease	Ben-Shachar et al. 2009
Ctss	104.416	86.6668	-0.268788	0.00615	0.0845595	Decrease	Lin et al. 2016
Cacng4	18.984	15.7946	-0.265356	0.04835	0.312841	Decrease	Ben-Shachar et al. 2009
C1qb	54.3379	45.2202	-0.26499	0.01295	0.13998	Decrease	Lin et al. 2016
Selplg	17.0198	14.3373	-0.247439	0.01785	0.169479	Decrease	Lin et al. 2016
Rapgef4	400.333	339.899	-0.236092	0.018	0.170442	Decrease	Lin et al. 2016
Cx3cr1	27.441	23.4536	-0.226525	0.0245	0.205588	Decrease	Lin et al. 2016
Creb1	15.3201	13.1993	-0.214968	0.03555	0.258031	Decrease	Urdinguio et al. 2008
Sst	520.799	455.3	-0.193907	0.03815	0.267507	Decrease	Chahrour et al. 2008; Urdinguio et al. 2008
Crmp1	55.6009	48.7986	-0.188269	0.0447	0.296845	Increase	Gibson et al. 2010
Gdi1	169.456	193.064	0.188168	0.0459	0.300833	Increase	Gibson et al. 2010
Pcdh7	26.0537	30.2002	0.213071	0.02495	0.207946	Increase	Miyake et al. 2011
Rassf5	8.8085	10.2761	0.222324	0.04925	0.316298	Decrease	Lin et al. 2016
Dnm1	272.518	324.103	0.2501	0.0135	0.143496	Increase	Gibson et al. 2010
Eml2	40.6098	48.4475	0.254593	0.0082	0.103065	Decrease	Gibson et al. 2010
Neurod1	8.39973	10.1613	0.274676	0.03095	0.236107	Increase	Tudor et al. 2002
