# Supplementary material for: RNA sequencing and proteomics approaches reveal novel deficits in the cortex of Mecp2-deficient mice, a model for Rett syndrome
Source: Mol Autism. 2017 Oct 24;8:56. doi: 10.1186/s13229-017-0174-4 (PMC5655833; doi:10.1186/s13229-017-0174-4)
Supplement: Supplementary file 3 — List of significant genes and proteins that are CNS cell type-specific. Each individual tab represents one expression data set, with each containing respective gene/protein name and identity, FPKM or relative peptide abundance, fold change expression, estimated size, p-, and/or q-value (FDR), and which CNS cell population each gene/protein belongs to. File format: Microsoft Excel spreadsheet. (XLS 213 kb) [file 13229_2017_174_MOESM3_ESM.xls]

## Sheet: DE Genes
Gene	WT FPKM	Mecp2Jae/y FPKM	Log2 Fold Change	Gene Size (kb)	q-value (FDR)	CNS-Cell Type
AI464131	17.4439	13.4217	-0.378155	7.475	0.00980372	Astrocyte
Aqp4	64.7039	39.7582	-0.702602	14.291	0.00225192	Astrocyte
Arhgef26	12.3824	9.30172	-0.412717	123.445	0.00225192	Astrocyte
Btbd17	21.2753	11.5632	-0.879639	5.224	0.00225192	Astrocyte
Ccnd2	20.0875	13.1478	-0.611473	86.711	0.00225192	Astrocyte
Chrdl1	14.1418	8.82482	-0.68033	108.589	0.00225192	Astrocyte
Dio2	51.0532	26.6196	-0.93951	13.887	0.00225192	Astrocyte
Emp2	10.6738	6.3941	-0.739264	32.22	0.00225192	Astrocyte
Ephx2	15.7681	11.1498	-0.499998	40.151	0.00225192	Astrocyte
Fabp7	42.3458	16.6024	-1.35083	3.528	0.00225192	Astrocyte
Fads2	111.505	82.7443	-0.430374	37.34	0.00225192	Astrocyte
Fjx1	51.4982	38.4279	-0.422369	2.427	0.00225192	Astrocyte
Fos	9.91234	13.0264	0.394137	3.37	0.0289851	Astrocyte
Gfap	82.0752	64.4397	-0.348997	9.865	0.00410877	Astrocyte
Grm3	36.3861	23.0731	-0.657175	240.117	0.00225192	Astrocyte
Hapln1	15.0595	9.25326	-0.702644	71.197	0.00225192	Astrocyte
Hes5	13.968	9.1511	-0.610113	1.449	0.00225192	Astrocyte
Igdcc4	13.6334	9.29567	-0.552519	36.449	0.00225192	Astrocyte
Igfbp2	40.5615	17.7752	-1.19025	27.992	0.00225192	Astrocyte
Itih3	8.82536	13.4357	0.60634	15.014	0.00225192	Astrocyte
Lcat	25.4085	15.7713	-0.688005	3.852	0.00225192	Astrocyte
Lix1	29.9161	19.8051	-0.595049	56.703	0.00225192	Astrocyte
Mfap3l	26.543	20.8982	-0.344953	43.872	0.0153345	Astrocyte
Mfge8	140.808	95.673	-0.557547	15.293	0.00225192	Astrocyte
Mlc1	128.479	103.308	-0.314577	22.67	0.0296552	Astrocyte
Ncan	40.978	29.1466	-0.491523	27.76	0.00225192	Astrocyte
Pbxip1	16.3907	11.6788	-0.488986	14.249	0.00225192	Astrocyte
Pla2g7	148.178	109.714	-0.433583	43.751	0.00225192	Astrocyte
Plagl1	9.36111	12.8705	0.459316	40.908	0.00225192	Astrocyte
Ppap2b	164.314	133.522	-0.299376	75.421	0.0315409	Astrocyte
Ppp1r3c	43.0627	30.8722	-0.48013	4.874	0.00225192	Astrocyte
Ptn	212.987	147.132	-0.53366	95.699	0.00225192	Astrocyte
Ptprz1	49.0893	39.9816	-0.296073	177.415	0.0307388	Astrocyte
Rgs20	40.1588	30.4188	-0.400755	160.71	0.0111777	Astrocyte
S1pr1	119.202	92.5962	-0.364385	4.623	0.00739579	Astrocyte
Scg3	258.794	203.938	-0.343671	40.691	0.013397	Astrocyte
Sfxn5	79.1531	61.2215	-0.370608	120.372	0.00225192	Astrocyte
Slc1a3	341.698	274.991	-0.31334	76.684	0.0302073	Astrocyte
Slc9a3r1	43.0977	31.9498	-0.431803	17.838	0.00225192	Astrocyte
Tmem229a	37.1531	27.6079	-0.428403	4.985	0.00225192	Astrocyte
Tnfrsf19	30.1284	23.8523	-0.336995	83.022	0.0183515	Astrocyte
Tril	23.8374	18.9585	-0.330381	5.358	0.0204393	Astrocyte
Tst	22.6957	13.1558	-0.786721	6.304	0.00225192	Astrocyte
Vcam1	16.36	10.1543	-0.688088	19.669	0.00225192	Astrocyte
Vegfa	20.8833	16.0626	-0.37864	15.385	0.0144568	Astrocyte
Wwc1	43.0058	29.7578	-0.531264	140.912	0.00225192	Astrocyte
Bcat1	13.4956	16.7161	0.308758	82.323	0.0302073	Oligodendrocyte
Dcn	14.4136	10.6577	-0.435533	38.663	0.0183515	Oligodendrocyte
Dscam	10.9885	13.4845	0.295308	578.657	0.0487666	Oligodendrocyte
Efnb3	22.4967	16.1143	-0.481371	6.146	0.00225192	Oligodendrocyte
Gfra1	16.7963	21.1924	0.335405	217.775	0.0244808	Oligodendrocyte
Gpr17	16.7615	11.5545	-0.53669	27.113	0.00225192	Oligodendrocyte
Kcna1	27.0101	33.5861	0.314366	9.339	0.0193732	Oligodendrocyte
Kndc1	8.74942	10.987	0.328536	46.845	0.0183515	Oligodendrocyte
Lpar1	16.2218	11.6592	-0.476466	118.24	0.00225192	Oligodendrocyte
Me3	10.0887	12.9235	0.357252	221.542	0.0244808	Oligodendrocyte
Metrn	49.8961	34.0946	-0.549384	2.475	0.00225192	Oligodendrocyte
Pcdh9	33.8507	41.5569	0.295903	876.97	0.0381411	Oligodendrocyte
Pdgfra	14.7279	11.7048	-0.331455	45.914	0.0174309	Oligodendrocyte
Phldb1	13.2438	10.6396	-0.315874	48.891	0.040985	Oligodendrocyte
Pou3f1	10.6596	13.5576	0.346939	3.01	0.0460259	Oligodendrocyte
Qdpr	115.753	85.7683	-0.432538	16.198	0.00225192	Oligodendrocyte
Rlbp1	14.1887	9.87275	-0.523222	12.158	0.00225192	Oligodendrocyte
Rprm	61.6561	76.3249	0.307909	1.46	0.0460259	Oligodendrocyte
S100a6	21.0422	12.3044	-0.774113	1.521	0.00225192	Oligodendrocyte
S100b	116.778	86.3211	-0.435979	7.484	0.00225192	Oligodendrocyte
Shisa4	110.781	79.7839	-0.473537	3.608	0.00225192	Oligodendrocyte
Slc24a4	6.24963	9.87328	0.65976	137.331	0.00225192	Oligodendrocyte
Trp53inp2	80.1863	65.3749	-0.29462	7.992	0.0358469	Oligodendrocyte
Tyro3	51.4503	41.9448	-0.294688	18.59	0.0331012	Oligodendrocyte
Ugt8a	26.7378	21.0434	-0.345514	73.208	0.035027	Oligodendrocyte
Wscd1	24.5565	17.7783	-0.465992	38.944	0.00225192	Oligodendrocyte
C1qa	49.7294	37.6702	-0.400675	2.929	0.0085267	Microglia
Fcrls	19.3081	10.5722	-0.868931	12.56	0.00225192	Microglia
Fmnl1	34.4872	27.7552	-0.313304	27.763	0.0271138	Microglia
Gm13889	15.7839	10.7734	-0.550977	1.291	0.00579066	Microglia
Hexa	38.5839	30.7206	-0.328791	25.439	0.035027	Microglia
Laptm5	28.1529	22.3548	-0.332698	22.815	0.0251785	Microglia
Olfml3	23.2747	14.5641	-0.67635	2.608	0.00225192	Microglia
Spp1	11.7716	8.20242	-0.521191	5.943	0.0153345	Microglia
Tmem119	15.2178	11.4921	-0.405124	6.624	0.0123806	Microglia
Tyrobp	28.8551	20.4886	-0.494006	3.792	0.0331012	Microglia
Adcyap1	11.6783	8.03521	-0.539416	6.068	0.00410877	Neuron
Calb1	86.0026	67.858	-0.341862	25.446	0.00980372	Neuron
Calb2	11.9825	6.55423	-0.870429	25.669	0.00225192	Neuron
Cdr1	31.3733	40.2351	0.358919	2.313	0.0164672	Neuron
Clstn2	17.5899	23.3525	0.408829	588.773	0.00225192	Neuron
Crhbp	14.5842	18.9288	0.37618	13.456	0.0347093	Neuron
Dgkg	13.7826	19.5138	0.501648	190.663	0.00225192	Neuron
Efna5	10.4481	14.4103	0.463861	278.361	0.00225192	Neuron
Gabra5	24.601	19.2786	-0.351719	122.738	0.0271138	Neuron
Gap43	201.74	145.581	-0.470674	92.091	0.00225192	Neuron
Gpr88	51.3277	64.6529	0.332976	3.831	0.0144568	Neuron
Jph4	107.172	81.7033	-0.391462	10.11	0.00225192	Neuron
Kcnip2	42.6872	33.1152	-0.36631	23.718	0.00739579	Neuron
Nap1l2	64.2994	82.7086	0.363233	2.606	0.00410877	Neuron
Necab1	45.6761	36.4608	-0.325092	218.491	0.02342	Neuron
Nell1	15.873	24.6149	0.632958	887.94	0.00225192	Neuron
Neurod6	51.0114	39.8004	-0.358036	3.445	0.00980372	Neuron
Nov	72.5536	53.0478	-0.451754	7.834	0.00225192	Neuron
Nxph3	11.1986	7.25558	-0.626157	4.72	0.00225192	Neuron
Pcsk1	10.5509	7.84822	-0.426933	42.512	0.00980372	Neuron
Pgm2l1	77.5171	62.8183	-0.30333	51.266	0.0261986	Neuron
Scn3b	28.0578	21.2272	-0.402486	22.403	0.00225192	Neuron
Serpini1	180.087	221.901	0.301227	84.991	0.0331012	Neuron
Shank1	86.5423	59.801	-0.533236	48.09	0.00225192	Neuron
Slc2a13	32.8532	42.1082	0.35807	305.571	0.0085267	Neuron
Snhg11	71.9609	87.9722	0.289835	10.508	0.0372438	Neuron
Spock1	85.6516	104.689	0.289553	487.138	0.0465915	Neuron
Tac2	11.4786	7.7038	-0.575303	7.291	0.013397	Neuron
Tbr1	59.7703	77.0246	0.365891	9.661	0.00410877	Neuron
Tmem91	10.0634	6.66868	-0.593644	6.027	0.0085267	Neuron
Zmat4	18.4039	27.5955	0.584417	393.445	0.00225192	Neuron
Adora2a	6.06328	11.5522	0.929992	17.846	0.00225192	Endothelia
Apln	23.702	13.413	-0.821383	9.707	0.00225192	Endothelia
Itm2a	56.9598	41.4473	-0.458666	6.166	0.00410877	Endothelia
Myl4	22.5426	14.2962	-0.657023	36.557	0.00225192	Endothelia
Myo1b	9.87999	13.0015	0.396093	166.209	0.00410877	Endothelia
Palmd	10.1389	7.30349	-0.473242	66.145	0.00579066	Endothelia
Pls3	69.0284	50.7619	-0.443444	89.517	0.00225192	Endothelia
Rassf3	18.0674	24.27	0.425786	65.9	0.00579066	Endothelia
Serpinh1	14.9838	10.1779	-0.55796	7.865	0.00225192	Endothelia
Slco1c1	37.8644	27.5703	-0.457729	45.792	0.00225192	Endothelia
Tfrc	27.8386	36.6926	0.398403	23.899	0.00579066	Endothelia
Tpm4	21.77	14.925	-0.544611	17.838	0.00225192	Endothelia
Vim	31.4897	23.3465	-0.431675	8.516	0.00579066	Endothelia
Vwa1	12.6664	8.82057	-0.522064	6.067	0.00225192	Endothelia
Myoc	15.8573	11.5258	-0.460286	19.07	0.00225192	Non-cell type specific
Esrrg	7.70705	11.6859	0.600519	605.879	0.00225192	Non-cell type specific
Tomm40l	22.0233	16.4014	-0.425209	8.545	0.00225192	Non-cell type specific
Sgk1	26.0312	35.7274	0.456791	117.719	0.00225192	Non-cell type specific
P4ha1	24.1928	16.3406	-0.566118	50.009	0.00225192	Non-cell type specific
Lrrc20	9.57747	13.1004	0.451898	106.396	0.00225192	Non-cell type specific
Efemp1	9.96126	5.79578	-0.781327	73.539	0.00225192	Non-cell type specific
Hba-a1	15.3853	8.39109	-0.874622	0.822	0.00225192	Non-cell type specific
Hba-a2	15.3853	8.39109	-0.874622	0.822	0.00225192	Non-cell type specific
Rasl10b	118.315	87.0578	-0.442593	10.967	0.00225192	Non-cell type specific
Tmem100	18.5218	12.386	-0.580515	6.158	0.00225192	Non-cell type specific
Samd14	12.0286	8.66241	-0.473627	16.209	0.00225192	Non-cell type specific
Ppp1r1b	77.5997	118.651	0.612597	9.546	0.00225192	Non-cell type specific
Cabp7	8.56256	14.5686	0.766743	7.958	0.00225192	Non-cell type specific
Ugp2	58.8983	42.7439	-0.462509	49.739	0.00225192	Non-cell type specific
Fgf11	9.97159	4.44441	-1.16583	3.424	0.00225192	Non-cell type specific
Vat1	13.6866	9.56184	-0.517402	7.452	0.00225192	Non-cell type specific
Ddx5	7321.15	3827.02	-0.93585	8.139	0.00225192	Non-cell type specific
Rgs9	8.19997	13.9161	0.763061	72.827	0.00225192	Non-cell type specific
Pdia6	64.8764	49.1615	-0.400164	58.136	0.00225192	Non-cell type specific
Traf3	15.7126	10.9978	-0.514711	100.601	0.00225192	Non-cell type specific
Elmo1	32.5255	43.2886	0.412413	517.847	0.00225192	Non-cell type specific
Hmgcs1	155.39	116.763	-0.41231	17.616	0.00225192	Non-cell type specific
Tubb2b	51.7182	29.5704	-0.806521	3.347	0.00225192	Non-cell type specific
Drd1a	8.32234	13.7211	0.721337	4.476	0.00225192	Non-cell type specific
Tnnc1	15.6832	5.14896	-1.60686	3.4	0.00225192	Non-cell type specific
Lgals1	15.6407	9.68346	-0.691713	3.741	0.00225192	Non-cell type specific
Csdc2	53.0707	39.3698	-0.430828	14.183	0.00225192	Non-cell type specific
Creld2	9.88756	6.63335	-0.575876	7.036	0.00225192	Non-cell type specific
Sun2	11.3255	16.0323	0.501407	18.469	0.00225192	Non-cell type specific
Wnt7b	12.8268	8.14026	-0.65601	58.272	0.00225192	Non-cell type specific
Jam2	19.7892	14.842	-0.415028	52.253	0.00225192	Non-cell type specific
Sdf2l1	12.1985	7.02829	-0.795452	2.246	0.00225192	Non-cell type specific
Pde10a	12.7857	21.671	0.761236	184.904	0.00225192	Non-cell type specific
Arhgdig	70.7754	49.177	-0.525266	2.168	0.00225192	Non-cell type specific
Fkbp5	9.5468	17.2501	0.853518	87.018	0.00225192	Non-cell type specific
Tmem151b	61.1054	47.3396	-0.368253	26.244	0.00225192	Non-cell type specific
Apc	61.3546	46.7234	-0.393027	114.416	0.00225192	Non-cell type specific
A730017C20Rik	14.3454	20.0083	0.480016	14.58	0.00225192	Non-cell type specific
Grp	11.4391	6.12892	-0.900269	13.086	0.00225192	Non-cell type specific
Nrep	53.0799	37.2546	-0.510746	27.011	0.00225192	Non-cell type specific
Tshz1	9.56743	15.1191	0.660171	74.936	0.00225192	Non-cell type specific
Fads1	128.936	93.7658	-0.459521	13.985	0.00225192	Non-cell type specific
Aldh1a1	41.7233	28.1533	-0.567549	41.481	0.00225192	Non-cell type specific
Trpm3	6.91298	10.673	0.626581	850.768	0.00225192	Non-cell type specific
Cnih2	143.366	104.39	-0.457724	9.881	0.00225192	Non-cell type specific
Asrgl1	115.396	87.104	-0.405787	23.848	0.00225192	Non-cell type specific
Sh2d3c	6.57736	9.48275	0.527797	33.953	0.00225192	Non-cell type specific
Hspa5	182.774	135.595	-0.430755	4.44	0.00225192	Non-cell type specific
Plcb4	15.7535	21.3919	0.441397	271.239	0.00225192	Non-cell type specific
Scn1a	23.05	30.3558	0.397204	170.056	0.00225192	Non-cell type specific
Frzb	10.806	6.87894	-0.651573	35.427	0.00225192	Non-cell type specific
Rcn1	13.4697	9.0582	-0.572421	13.372	0.00225192	Non-cell type specific
Car2	161.905	116.856	-0.470409	14.345	0.00225192	Non-cell type specific
Olfm3	21.0081	28.2532	0.427469	262.004	0.00225192	Non-cell type specific
Agxt2l1	12.2772	33.8144	1.46166	18.303	0.00225192	Non-cell type specific
Wls	23.0838	15.8849	-0.539226	95.481	0.00225192	Non-cell type specific
Ptgfrn	8.59969	11.7709	0.45287	69.931	0.00225192	Non-cell type specific
Lphn2	14.4897	20.3292	0.488528	139.05	0.00225192	Non-cell type specific
Dnajb5	42.7733	28.1428	-0.603945	5.639	0.00225192	Non-cell type specific
Zkscan16	6.9846	9.81	0.490076	14.728	0.00225192	Non-cell type specific
Hpcal4	442.877	303.742	-0.54406	11.196	0.00225192	Non-cell type specific
Tox	9.05617	12.9506	0.516043	303.338	0.00225192	Non-cell type specific
Slc24a2	53.4557	77.758	0.540647	247.415	0.00225192	Non-cell type specific
Fgfrl1	10.2945	6.03328	-0.77086	12.722	0.00225192	Non-cell type specific
Setd8	15.9171	11.0619	-0.524975	22.378	0.00225192	Non-cell type specific
Cyp51	32.6545	24.5624	-0.41083	24.024	0.00225192	Non-cell type specific
Rasgef1b	26.5171	36.7677	0.471518	35.508	0.00225192	Non-cell type specific
Auts2	11.797	16.5217	0.485944	1104.66	0.00225192	Non-cell type specific
Tac1	38.1013	52.8054	0.470845	7.903	0.00225192	Non-cell type specific
Vamp1	59.6544	81.2856	0.446371	6.726	0.00225192	Non-cell type specific
Pdia4	29.5739	21.1379	-0.484496	17.372	0.00225192	Non-cell type specific
Nap1l5	246.918	351.441	0.509248	86.697	0.00225192	Non-cell type specific
Egr4	21.8591	16.0393	-0.446622	2.421	0.00225192	Non-cell type specific
Bhlhe41	8.78856	12.6915	0.530166	7.178	0.00225192	Non-cell type specific
Akt2	15.8212	11.4496	-0.466568	47.894	0.00225192	Non-cell type specific
Luzp2	131.008	102.917	-0.348171	433.644	0.00225192	Non-cell type specific
Fam181b	16.3076	11.6537	-0.484754	1.843	0.00225192	Non-cell type specific
Dhcr7	14.3625	10.4775	-0.45502	25.244	0.00225192	Non-cell type specific
Arhgap33	50.1465	31.0477	-0.691663	12.784	0.00225192	Non-cell type specific
Hbb-b1	13.3586	3.75642	-1.83034	1.4	0.00225192	Non-cell type specific
Hbb-b2	13.3586	3.75642	-1.83034	1.4	0.00225192	Non-cell type specific
Beta-s	92.1029	41.9288	-1.1353	1.406	0.00225192	Non-cell type specific
Tenm3	9.29487	13.7989	0.570046	449.026	0.00225192	Non-cell type specific
Arhgap10	7.35619	10.9136	0.569102	268.213	0.00225192	Non-cell type specific
Scn4b	23.8782	34.5675	0.53372	15.02	0.00225192	Non-cell type specific
Manf	30.8005	21.7073	-0.504768	4.524	0.00225192	Non-cell type specific
Slc38a3	37.0813	28.367	-0.386478	17.814	0.00225192	Non-cell type specific
Mecp2	17.5713	11.6728	-0.590069	58.813	0.00225192	Non-cell type specific
Abca5	10.7279	14.2361	0.408178	68.348	0.00410877	Non-cell type specific
Shank3	50.3497	38.8954	-0.372384	60.404	0.00410877	Non-cell type specific
Dcbld2	8.03405	10.6774	0.410368	61.211	0.00410877	Non-cell type specific
Prepl	115.541	147.46	0.351928	61.928	0.00410877	Non-cell type specific
Hbegf	12.0662	8.54367	-0.49805	10.879	0.00410877	Non-cell type specific
Dlgap3	147.509	113.923	-0.372742	67.752	0.00410877	Non-cell type specific
Magi1	15.4727	20.0665	0.37506	608.45	0.00410877	Non-cell type specific
Rasgrf1	84.5287	111.7	0.402112	117.205	0.00410877	Non-cell type specific
Eif2s3y	15.5876	22.143	0.506453	17.987	0.00410877	Non-cell type specific
Ppp1r1a	56.1513	42.7098	-0.394753	7.714	0.00579066	Non-cell type specific
Kcns1	11.2931	15.3869	0.44626	7.495	0.00579066	Non-cell type specific
B4galt2	38.0524	28.9143	-0.396206	10.477	0.00579066	Non-cell type specific
Ccdc149	18.189	23.5689	0.373822	96.893	0.00579066	Non-cell type specific
Sh3bgrl2	8.80925	11.8764	0.431005	51.954	0.00579066	Non-cell type specific
1190002N15Rik	18.4815	25.1792	0.446146	20.218	0.00579066	Non-cell type specific
Pde7b	18.1887	23.5965	0.375527	327.065	0.00739579	Non-cell type specific
S100a16	60.3732	45.947	-0.393938	1.929	0.00739579	Non-cell type specific
Rhoc	17.1903	12.0273	-0.515278	5.426	0.00739579	Non-cell type specific
Bcan	97.9643	76.556	-0.35574	12.826	0.00739579	Non-cell type specific
Cpne2	12.5817	9.32666	-0.431893	37.502	0.00739579	Non-cell type specific
Slc36a4	14.8775	20.1573	0.438172	29.021	0.00739579	Non-cell type specific
Plekha6	8.58637	10.9762	0.354263	57.339	0.0085267	Non-cell type specific
Kcnj16	14.8321	11.3526	-0.385692	59.935	0.0085267	Non-cell type specific
Trib2	17.5299	12.979	-0.433637	25.059	0.0085267	Non-cell type specific
Cacnb3	133.104	105.16	-0.339959	12.311	0.0085267	Non-cell type specific
Pygm	17.9109	23.1081	0.367564	14.031	0.0085267	Non-cell type specific
Ptpn3	9.12482	11.8306	0.374655	110.997	0.0085267	Non-cell type specific
Ociad2	42.7167	55.0987	0.367221	16.441	0.0085267	Non-cell type specific
Tmem176a	17.2091	11.7487	-0.550672	3.882	0.0085267	Non-cell type specific
Sbk1	31.3538	24.6415	-0.347551	22.381	0.0085267	Non-cell type specific
Sc4mol	78.6019	60.7061	-0.372724	15.434	0.0085267	Non-cell type specific
Calr	260.028	207.127	-0.328148	4.844	0.0085267	Non-cell type specific
6030419C18Rik	60.5254	47.5067	-0.34941	11.14	0.0085267	Non-cell type specific
Dbpht2	11.5011	8.78225	-0.389106	2.995	0.00980372	Non-cell type specific
Cpq	14.4303	10.342	-0.480579	570.308	0.00980372	Non-cell type specific
Ppargc1a	11.6981	15.2017	0.377965	99.673	0.00980372	Non-cell type specific
Elmod3	7.79316	10.5032	0.430547	32.492	0.00980372	Non-cell type specific
Thrsp	20.8549	14.9987	-0.475554	4.554	0.00980372	Non-cell type specific
Nos1ap	15.5156	20.1252	0.375278	272.354	0.0111777	Non-cell type specific
Sptb	22.0557	28.1331	0.351114	130.06	0.0111777	Non-cell type specific
Flrt3	10.9159	15.1804	0.475785	1994.62	0.0111777	Non-cell type specific
Dact3	128.476	102.978	-0.319166	11.985	0.0111777	Non-cell type specific
Lasp1	56.7226	44.4529	-0.351646	39.093	0.0123806	Non-cell type specific
Psd2	15.6964	12.3032	-0.351402	49.882	0.0123806	Non-cell type specific
Afap1l1	8.50446	11.2227	0.400133	56.401	0.0123806	Non-cell type specific
Rtn4rl2	37.0721	28.3139	-0.388823	14.747	0.0123806	Non-cell type specific
Rab4a	32.2107	42.8103	0.410418	29.296	0.0123806	Non-cell type specific
Rplp1	455.172	354.749	-0.359614	1.228	0.0123806	Non-cell type specific
Kcnab3	25.313	32.2266	0.348373	6.784	0.013397	Non-cell type specific
Auh	42.5763	55.0084	0.369601	94.568	0.013397	Non-cell type specific
Map3k10	60.217	47.6087	-0.338947	18.222	0.013397	Non-cell type specific
Homer2	14.0538	10.9667	-0.357835	106.445	0.013397	Non-cell type specific
Cyp2d22	13.9247	18.1506	0.382368	9.734	0.0144568	Non-cell type specific
Pak6	27.8155	21.9916	-0.338933	34.444	0.0144568	Non-cell type specific
Kcnd2	23.7443	30.3116	0.352289	513.697	0.0144568	Non-cell type specific
Nsdhl	14.7819	11.0369	-0.421496	40.008	0.0144568	Non-cell type specific
Tspyl2	29.007	36.8233	0.34422	5.633	0.0144568	Non-cell type specific
Dusp18	10.8809	8.3319	-0.385083	6.057	0.0153345	Non-cell type specific
Nova1	22.7852	28.7613	0.336028	124.259	0.0153345	Non-cell type specific
Tpt1	22.8604	16.1019	-0.505619	3.048	0.0153345	Non-cell type specific
Pdia3	151.212	120.068	-0.332722	24.785	0.0153345	Non-cell type specific
Lap3	34.6341	27.1885	-0.3492	19.318	0.0153345	Non-cell type specific
Zfp771	43.3605	32.9819	-0.394707	10.276	0.0153345	Non-cell type specific
Ccnd1	27.4187	16.9254	-0.69597	9.995	0.0153345	Non-cell type specific
Igfbp5	41.0265	32.3459	-0.342974	16.801	0.0164672	Non-cell type specific
Cdkn1a	12.2532	9.13102	-0.424314	9.737	0.0164672	Non-cell type specific
Rpp25	12.997	9.44076	-0.461207	1.346	0.0164672	Non-cell type specific
Kcnj10	80.9907	65.2809	-0.311094	32.876	0.0174309	Non-cell type specific
Pacsin2	14.7238	18.6463	0.34074	89	0.0174309	Non-cell type specific
Pvrl3	14.2453	10.5742	-0.429942	102.11	0.0174309	Non-cell type specific
Elac1	9.0746	11.7746	0.375771	19.442	0.0174309	Non-cell type specific
Hgsnat	24.2957	31.1341	0.357795	32.286	0.0174309	Non-cell type specific
Lmo7	11.1388	14.153	0.345508	204.766	0.0183515	Non-cell type specific
Hsph1	155.6	124.644	-0.320028	19.471	0.0183515	Non-cell type specific
1700003E16Rik	21.975	17.0289	-0.367879	6.572	0.0183515	Non-cell type specific
Sparc	101.498	126.097	0.313085	25.58	0.0193732	Non-cell type specific
Ets2	25.6724	32.596	0.344479	18.643	0.0193732	Non-cell type specific
Gramd3	13.2908	9.95198	-0.417376	71.661	0.0193732	Non-cell type specific
Dbi	284.271	227.238	-0.323066	7.817	0.0204393	Non-cell type specific
Pgp	56.5227	43.3258	-0.383605	1.124	0.0204393	Non-cell type specific
Neto2	23.9362	18.8358	-0.345719	54.422	0.021638	Non-cell type specific
Fam171a2	36.8402	29.2832	-0.331206	10.683	0.0225032	Non-cell type specific
Scg5	192.086	236.968	0.302942	52.779	0.0225032	Non-cell type specific
Dnajc2	15.2298	11.3022	-0.430297	27.889	0.0225032	Non-cell type specific
Tshz3	8.0175	10.3375	0.366664	75.34	0.0225032	Non-cell type specific
Gyk	9.80692	7.31659	-0.422629	74.883	0.0225032	Non-cell type specific
2010300C02Rik	48.7084	60.272	0.307317	108.136	0.02342	Non-cell type specific
Rgcc	30.9784	22.9819	-0.43076	12.886	0.02342	Non-cell type specific
Junb	26.4359	33.6381	0.347598	1.84	0.02342	Non-cell type specific
Ednrb	35.978	28.6415	-0.329008	29.862	0.0251785	Non-cell type specific
Ddn	532.774	422.233	-0.335485	4.144	0.0251785	Non-cell type specific
1110008P14Rik	183.549	146.324	-0.327005	2.815	0.0251785	Non-cell type specific
Rragd	39.2739	31.561	-0.315431	39.183	0.0251785	Non-cell type specific
Xpa	7.07252	10.7871	0.609014	21.09	0.0251785	Non-cell type specific
Cspg5	114.413	92.4699	-0.307201	18.794	0.0261986	Non-cell type specific
Cacnb2	10.4502	13.4432	0.363345	383.603	0.0271138	Non-cell type specific
Foxo3	14.5531	18.3978	0.338211	90.957	0.0279179	Non-cell type specific
Hlf	71.6204	88.3643	0.303094	54.383	0.0279179	Non-cell type specific
Flywch1	74.9794	92.3458	0.300551	16.169	0.0279179	Non-cell type specific
Tmem176b	40.0747	31.0584	-0.367709	7.563	0.0279179	Non-cell type specific
Stk40	11.2324	8.74773	-0.360684	37.073	0.0296552	Non-cell type specific
Mtss1l	64.6101	52.58	-0.297248	19.917	0.0296552	Non-cell type specific
Ptpn9	12.1699	9.54776	-0.350079	76.999	0.0296552	Non-cell type specific
Gabra3	77.8173	63.3319	-0.297159	223.571	0.0296552	Non-cell type specific
Dlg4	283.527	227.963	-0.314687	26.927	0.0302073	Non-cell type specific
Shc3	33.4372	26.5253	-0.334083	136.043	0.0302073	Non-cell type specific
Adcy9	10.3676	13.1221	0.339925	132.043	0.0302073	Non-cell type specific
Mpped2	15.95	20.4495	0.358506	174.902	0.0302073	Non-cell type specific
Pvalb	57.1211	72.5678	0.345304	15.234	0.0307388	Non-cell type specific
Kif21a	38.8892	47.9581	0.302406	116.673	0.0307388	Non-cell type specific
Lipa	9.83364	7.43847	-0.402718	35.159	0.0307388	Non-cell type specific
Apbb2	10.5183	13.5158	0.361741	320.093	0.0307388	Non-cell type specific
Mmd2	113.726	92.9474	-0.291071	45.272	0.0307388	Non-cell type specific
Ankrd13b	24.9558	20.1512	-0.308509	19.192	0.0315409	Non-cell type specific
Elavl3	45.4739	37.0531	-0.295445	37.019	0.0315409	Non-cell type specific
Galnt16	35.7928	43.7908	0.290959	84.907	0.0325278	Non-cell type specific
Lman2l	17.855	13.7997	-0.371694	22.054	0.0331012	Non-cell type specific
Ubc	30.2265	37.4973	0.31097	4.053	0.0331012	Non-cell type specific
Tesc	46.8018	36.4768	-0.359586	34.047	0.0340655	Non-cell type specific
Rnpep	18.1104	14.1101	-0.360089	21.386	0.0347093	Non-cell type specific
Tmem121	12.7041	9.54172	-0.412969	3.62	0.0347093	Non-cell type specific
1110032F04Rik	12.537	16.1559	0.365871	2.578	0.0347093	Non-cell type specific
Kcnk2	25.2987	31.5559	0.31885	136.263	0.035027	Non-cell type specific
Socs7	23.1485	18.842	-0.296966	35.992	0.035027	Non-cell type specific
Tcn2	12.4557	9.65653	-0.367227	15.001	0.035027	Non-cell type specific
Scd1	94.4785	76.6005	-0.302632	13.26	0.035027	Non-cell type specific
Camk1d	27.2904	33.5975	0.299963	421.208	0.035027	Non-cell type specific
Wipf3	31.1085	38.2695	0.298884	50.886	0.0358469	Non-cell type specific
Plxdc1	10.3901	13.189	0.344133	63.21	0.0364461	Non-cell type specific
Vti1b	218.024	176.266	-0.306733	41.671	0.0364461	Non-cell type specific
Atg13	20.7037	25.5164	0.301538	35.981	0.0364461	Non-cell type specific
Fam20c	14.2397	11.2312	-0.3424	54.983	0.0364461	Non-cell type specific
AI413582	54.484	42.1172	-0.371423	1.959	0.0372438	Non-cell type specific
Arhgap23	25.5214	20.7835	-0.296267	52.241	0.0388122	Non-cell type specific
Rnaseh2c	24.3079	17.1537	-0.50291	1.087	0.0388122	Non-cell type specific
Ssbp4	76.3972	61.8498	-0.304751	10.825	0.0388122	Non-cell type specific
Sod3	11.7	9.0571	-0.369394	5.935	0.0396949	Non-cell type specific
Sash1	17.9341	14.6306	-0.293716	163.852	0.0402327	Non-cell type specific
Arhgef3	23.0441	28.4944	0.306281	165.866	0.0402327	Non-cell type specific
Gabra2	41.4023	32.7567	-0.337922	134.793	0.0402327	Non-cell type specific
Tmem208	24.7299	17.9801	-0.459858	2.694	0.0402327	Non-cell type specific
Kcnab1	32.0002	39.7377	0.312428	268.577	0.040985	Non-cell type specific
Ppm1k	26.2919	32.3975	0.301263	28.925	0.041729	Non-cell type specific
Rras	12.1818	8.78327	-0.471899	3.638	0.041729	Non-cell type specific
Neurl1b	18.2423	14.6625	-0.315158	31.378	0.0425818	Non-cell type specific
Nr4a1	28.8827	35.8262	0.31081	7.949	0.0443951	Non-cell type specific
Camk1	56.7413	45.5678	-0.316384	16.947	0.0452359	Non-cell type specific
Tmem191c	57.5864	45.9205	-0.326588	2.362	0.0455741	Non-cell type specific
Dpf1	18.7876	14.8861	-0.335817	13.582	0.0455741	Non-cell type specific
Iglon5	9.79811	7.73073	-0.341898	17.117	0.0455741	Non-cell type specific
Zfp941	8.96909	11.3636	0.341386	12.502	0.0455741	Non-cell type specific
Tshz2	12.88	15.8741	0.30154	254.859	0.0460259	Non-cell type specific
Aacs	11.2221	8.82537	-0.34661	41.531	0.0460259	Non-cell type specific
Fabp5	35.7926	27.2489	-0.393464	4.026	0.0465915	Non-cell type specific
Spr	17.8318	13.7428	-0.375784	4.085	0.0465915	Non-cell type specific
Otub2	14.2361	11.2436	-0.340443	29.457	0.0473976	Non-cell type specific
Ptprm	8.11524	10.0923	0.314554	687.612	0.0480726	Non-cell type specific
Snrpn	339.449	415.078	0.290189	157.719	0.0480726	Non-cell type specific
Snurf	339.449	415.078	0.290189	157.719	0.0480726	Non-cell type specific
Rac3	11.7685	8.61929	-0.449294	2.502	0.0483608	Non-cell type specific
Ell2	14.7475	11.6855	-0.335752	64.875	0.0483608	Non-cell type specific
Cpt1a	11.1661	8.90521	-0.326403	62.433	0.0483608	Non-cell type specific
Hspb8	11.8718	9.07862	-0.387	14.37	0.0483608	Non-cell type specific
Prkcg	96.1289	79.3047	-0.277565	27.165	0.0483608	Non-cell type specific
Cmbl	10.2202	7.1763	-0.510109	21.208	0.0487666	Non-cell type specific
Fgf13	107.418	88.1801	-0.284709	72.287	0.0487666	Non-cell type specific
Slc16a2	14.3175	11.5208	-0.313534	124.575	0.0487666	Non-cell type specific
Marcksl1	58.4256	47.4922	-0.29891	2.401	0.0491641	Non-cell type specific
Foxp1	18.9516	23.2469	0.29472	510.004	0.0491641	Non-cell type specific
Shank2	25.1023	19.8909	-0.33571	522.531	0.0491641	Non-cell type specific
Elovl5	56.7267	46.5665	-0.284736	67.155	0.0491641	Non-cell type specific
Gpr37l1	126.32	104.416	-0.274744	7.432	0.0495537	Non-cell type specific
Hmgcr	37.4792	30.6362	-0.290851	21.975	0.0495537	Non-cell type specific
Slc23a2	32.3226	39.2474	0.280052	92.613	0.0495537	Non-cell type specific
Vopp1	42.0229	34.1424	-0.299611	72.862	0.0495537	Non-cell type specific

## Sheet: DE Proteins
Gene	Protein	UniProt Accession ID	WT Relative Abundance	Mecp2Jae/y Relative Abundance	Fold Change (Mecp2Jae/y / WT)	Molecular Weight (kDa)	p-value	CNS Cell Type			Hyperlink
Daam2	Disheveled-associated activator of morphogenesis 2	Q80U19	1.89	1	-1.89	128.37	0.0129	Astrocyte			http://www.uniprot.org/uniprot/Q80U19
Grm3	Metabotropic glutamate receptor 3	Q9QYS2	1.6	1	-1.6	96.6052	0.0596	Astrocyte			http://www.uniprot.org/uniprot/Q9QYS2
Plxnb1	Plexin-B1	Q8CJH3	1.5	1	-1.5	229.375	0.0865	Astrocyte			http://www.uniprot.org/uniprot/Q8CJH3
S1pr1	Sphingosine 1-phosphate receptor 1	O08530	1.28	1	-1.28	42.5082	0.0886	Astrocyte			http://www.uniprot.org/uniprot/O08530
Ephx2	Bifunctional epoxide hydrolase 2	P34914	1.59	1	-1.59	62.5153	0.0089	Astrocyte			http://www.uniprot.org/uniprot/P34914
Rasgrp1	RAS guanyl-releasing protein 1	Q9Z1S3	1	1.53	1.53	90.3039	0.0036	Astrocyte			http://www.uniprot.org/uniprot/Q9Z1S3
Slc9a3r1	Acetylation(N-term S)@2 Na(+)/H(+) exchange regulatory cofactor NHE-RF1	P70441	1.24	1	-1.24	38.4689	0.0293	Astrocyte			http://www.uniprot.org/uniprot/P70441
Slc9a3r1	Phosphorylation(T)@71 Na(+)/H(+) exchange regulatory cofactor NHE-RF1	P70441	1.79	1	-1.79	38.4689	0.0362	Astrocyte			http://www.uniprot.org/uniprot/P70441
Spry2	Protein sprouty homolog 2	Q9QXV8	1	1.67	1.67	34.6232	0.0476	Astrocyte			http://www.uniprot.org/uniprot/Q9QXV8
Prodh	Proline dehydrogenase 1, mitochondrial	Q9WU79	1	1.28	1.28	68.036	0.0287	Astrocyte			http://www.uniprot.org/uniprot/Q9WU79
Cbs	Cystathionine beta-synthase	Q91WT9	1	1.81	1.81	61.4125	0.0299	Astrocyte			http://www.uniprot.org/uniprot/Q91WT9
Clu	Clusterin	Q06890	1.4	1	-1.4	23.88607-49.34461	0.0446	Astrocyte			http://www.uniprot.org/uniprot/Q06890
Itih3	Inter-alpha-trypsin inhibitor heavy chain H3	Q61704	1	2.37	2.37	68.9096	0.0089	Astrocyte			http://www.uniprot.org/uniprot/Q61704
Tnc	Tenascin	Q80YX1	1	1.96	1.96	229.507	0.0224	Astrocyte			http://www.uniprot.org/uniprot/Q80YX1
Anxa3	Annexin A3	O35639	1.51	1	-1.51	36.2529	0.0813	Endothelia			http://www.uniprot.org/uniprot/O35639
Myo1b	Unconventional myosin-Ib	P46735	1	2.02	2.02	128.564	0.0284	Endothelia			http://www.uniprot.org/uniprot/P46735
Abcb1a	Acetylation(N-term M)@1 Multidrug resistance protein 1A	P21447	1	1.28	1.28	140.647	0.0857	Endothelia			http://www.uniprot.org/uniprot/P21447
Sema7a	Semaphorin-7A	Q9QUR8	1.72	1	-1.72	68.4179	0.0794	Endothelia			http://www.uniprot.org/uniprot/Q9QUR8
Slc2a1	Solute carrier family 2, facilitated glucose transporter member 1	P17809	1	1.31	1.31	53.9846	0.0592	Endothelia			http://www.uniprot.org/uniprot/P17809
Tfrc	Transferrin receptor protein 1	Q62351	1	1.48	1.48	85.7314	0.064	Endothelia			http://www.uniprot.org/uniprot/Q62351
Hspb1	Heat shock protein beta-1	P14602	1.74	1	-1.74	23.0138	0.0203	Endothelia			http://www.uniprot.org/uniprot/P14602
Tnfsf10	Tumor necrosis factor ligand superfamily member 10	P50592	1	1.5	1.5	33.4773	0.0031	Endothelia			http://www.uniprot.org/uniprot/P50592
Hmgcs2	Hydroxymethylglutaryl-CoA synthase, mitochondrial	P54869	1	2.68	2.68	52.6358	0.019	Endothelia			http://www.uniprot.org/uniprot/P54869
Maoa	Amine oxidase [flavin-containing] A	Q64133	1	1.39	1.39	59.6019	0.0962	Endothelia			http://www.uniprot.org/uniprot/Q64133
Fermt3	Fermitin family homolog 3	Q8K1B8	1.67	1	-1.67	75.6345	0.079	Microglia			http://www.uniprot.org/uniprot/Q8K1B8
Lppr3	Lipid phosphate phosphatase-related protein type 3	Q7TPB0	1	1.46	1.46	76.693	0.0384	Microglia			http://www.uniprot.org/uniprot/Q7TPB0
Rgs14	Regulator of G-protein signaling 14	P97492	1	1.39	1.39	59.8469	0.0909	Microglia			http://www.uniprot.org/uniprot/P97492
C1qb	Complement C1q subcomponent subunit B	P14106	1.7	1	-1.7	23.7558	0.089	Microglia			http://www.uniprot.org/uniprot/P14106
Dgkg	Diacylglycerol kinase gamma	Q91WG7	1	1.51	1.51	88.5231	0.0372	Neuron			http://www.uniprot.org/uniprot/Q91WG7
Gda	Phosphorylation(T)@184 Guanine deaminase	Q9R111	1	2.05	2.05	51.0131	0.0567	Neuron			http://www.uniprot.org/uniprot/Q9R111
Cntnap4	Contactin-associated protein-like 4	Q99P47	1	1.3	1.3	141.801	0.0833	Neuron			http://www.uniprot.org/uniprot/Q99P47
Gprin1	Phosphorylation(S)@576 G protein-regulated inducer of neurite outgrowth 1	Q3UNH4	1	2.8	2.8	95.4959	0.0066	Neuron			http://www.uniprot.org/uniprot/Q3UNH4
Prrt2	Proline-rich transmembrane protein 2	E9PUL5	1	1.79	1.79	35.9238	0.0985	Neuron			http://www.uniprot.org/uniprot/E9PUL5
Bcl11a	B-cell lymphoma/leukemia 11A	Q9QYE3	1	1.81	1.81	83.8555	0.0426	Neuron			http://www.uniprot.org/uniprot/Q9QYE3
Mtus2	Microtubule-associated tumor suppressor candidate 2 homolog	Q3UHD3	2.16	1	-2.16	147.356	0.056	Neuron			http://www.uniprot.org/uniprot/Q3UHD3
Tubb3	Acetylation(N-term D)@26 Tubulin beta-3 chain	Q9ERD7	1.23	1	-1.23	50.4186	0.0856	Neuron			http://www.uniprot.org/uniprot/Q9ERD7
Cacng2	Voltage-dependent calcium channel gamma-2 subunit	O88602	1.81	1	-1.81	35.8948	0.0142	Neuron			http://www.uniprot.org/uniprot/O88602
Trhde	Thyrotropin-releasing hormone-degrading ectoenzyme	Q8K093	Low S/N	1	#VALUE!	117.458	0.0622	Neuron			http://www.uniprot.org/uniprot/Q8K093
Sp9	Transcription factor Sp9	Q64HY3	1	1.91	1.91	48.9591	0.0576	Neuron			http://www.uniprot.org/uniprot/Q64HY3
Zmat4	Zinc finger matrin-type protein 4	Q8BZ94	1	1.88	1.88	25.6714	0.0549	Neuron			http://www.uniprot.org/uniprot/Q8BZ94
Cdk18	Cyclin-dependent kinase 18	Q04899	1.99	1	-1.99	51.8475	0.0096	Oligodendrocyte			http://www.uniprot.org/uniprot/Q04899
Myo1d	Unconventional myosin-Id	Q5SYD0	1.57	1	-1.57	115.95	0.0382	Oligodendrocyte			http://www.uniprot.org/uniprot/Q5SYD0
Qdpr	Dihydropteridine reductase	Q8BVI4	1.68	1	-1.68	25.5703	0.0293	Oligodendrocyte			http://www.uniprot.org/uniprot/Q8BVI4
Secisbp2l	Selenocysteine insertion sequence-binding protein 2-like	Q6A098	1	1.47	1.47	119.641	0.038	Oligodendrocyte			http://www.uniprot.org/uniprot/Q6A098
Lchn	Protein LCHN	Q3UHG7	1.59	1	-1.59	51.4279	0.0317	Oligodendrocyte			http://www.uniprot.org/uniprot/Q3UHG7
Cldn11	Claudin-11	Q60771	1.71	1	-1.71	22.1143	0.0381	Oligodendrocyte			http://www.uniprot.org/uniprot/Q60771
Cobl	Protein cordon-bleu	Q5NBX1	1	1.26	1.26	143.865	0.0188	Oligodendrocyte			http://www.uniprot.org/uniprot/Q5NBX1
Gfra1	GDNF family receptor alpha-1	P97785	1	2.64	2.64	45.3834	0.0413	Oligodendrocyte			http://www.uniprot.org/uniprot/P97785
Gjc2	Gap junction gamma-2 protein	Q8BQU6	1.92	1	-1.92	47.0083	0.0301	Oligodendrocyte			http://www.uniprot.org/uniprot/Q8BQU6
Gpr37	Prosaposin receptor GPR37	Q9QY42	1.98	1	-1.98	63.9958	0.0322	Oligodendrocyte			http://www.uniprot.org/uniprot/Q9QY42
Grik3	Glutamate receptor ionotropic, kainate 3	B1AS29	1	1.47	1.47	100.298	0.0718	Oligodendrocyte			http://www.uniprot.org/uniprot/B1AS29
Plp1	Myelin proteolipid protein	P60202	1.38	1	-1.38	29.946	0.0866	Oligodendrocyte			http://www.uniprot.org/uniprot/P60202
Gamt	Guanidinoacetate N-methyltransferase	O35969	1.74	1	-1.74	26.2049	0.0888	Oligodendrocyte			http://www.uniprot.org/uniprot/O35969
Adi1	1,2-dihydroxy-3-keto-5-methylthiopentene dioxygenase	Q99JT9	1	2.27	2.27	21.5236	0.0229	Oligodendrocyte			http://www.uniprot.org/uniprot/Q99JT9
Cryab	Alpha-crystallin B chain	P23927	2.09	1	-2.09	20.0688	0.0029	Oligodendrocyte			http://www.uniprot.org/uniprot/P23927
Cryab	Acetylation(N-term M)@1 Alpha-crystallin B chain	P23927	2.12	1	-2.12	20.0688	0.0084	Oligodendrocyte			http://www.uniprot.org/uniprot/P23927
Mobp	Myelin-associated oligodendrocyte basic protein	Q9D2P8	2.09	1	-2.09	19.1973	0.0121	Oligodendrocyte			http://www.uniprot.org/uniprot/Q9D2P8
Padi2	Protein-arginine deiminase type-2	Q08642	1.89	1	-1.89	76.2495	0.0414	Oligodendrocyte			http://www.uniprot.org/uniprot/Q08642
Slc24a4	Sodium/potassium/calcium exchanger 4	Q8CGQ8	1	1.3	1.3	64.7748	0.0585	Oligodendrocyte			http://www.uniprot.org/uniprot/Q8CGQ8
Map6d1	MAP6 domain-containing protein 1	Q14BB9	1.6	1	-1.6	20.4327	0.0961	Oligodendrocyte			http://www.uniprot.org/uniprot/Q14BB9
Agpat4	1-acyl-sn-glycerol-3-phosphate acyltransferase delta	Q8K4X7	1.61	1	-1.61	43.8104	0.0611	Oligodendrocyte			http://www.uniprot.org/uniprot/Q8K4X7
Cadm4	Cell adhesion molecule 4	Q8R464	1.28	1	-1.28	40.4566	0.0967	Oligodendrocyte			http://www.uniprot.org/uniprot/Q8R464
Cnp	2',3'-cyclic-nucleotide 3'-phosphodiesterase	P16330	1.46	1	-1.46	46.7959	0.0613	Oligodendrocyte			http://www.uniprot.org/uniprot/P16330
Mag	Myelin-associated glycoprotein	P20917	1.38	1	-1.38	67.1101	0.0316	Oligodendrocyte			http://www.uniprot.org/uniprot/P20917
Sorcs1	VPS10 domain-containing receptor SorCS1	Q9JLC4	1	2.32	2.32	126.704	0.0642	Oligodendrocyte			http://www.uniprot.org/uniprot/Q9JLC4
Tspan2	Tetraspanin-2	Q922J6	2.22	1	-2.22	24.1815	0.075	Oligodendrocyte			http://www.uniprot.org/uniprot/Q922J6
Ugt8	2-hydroxyacylsphingosine 1-beta-galactosyltransferase	Q64676	1.76	1	-1.76	58.9615	0.0473	Oligodendrocyte			http://www.uniprot.org/uniprot/Q64676
Me3	NADP-dependent malic enzyme, mitochondrial	Q8BMF3	1	1.46	1.46	67.098	0.0024	Oligodendrocyte			http://www.uniprot.org/uniprot/Q8BMF3
Mbp	Phosphorylation(N-term S)@206 Phosphorylation(T)@211 Myelin basic protein	P04370	1.6	1	-1.6	27.1676	0.0561	Oligodendrocyte			http://www.uniprot.org/uniprot/P04370
Mbp	Myelin basic protein	P04370	1	1.98	1.98	27.1676	0.0636	Oligodendrocyte			http://www.uniprot.org/uniprot/P04370
Sirt2	Acetylation(N-term M)@38 NAD-dependent protein deacetylase sirtuin-2	Q8VDQ8	1.25	1	-1.25	43.1251	0.0346	Oligodendrocyte			http://www.uniprot.org/uniprot/Q8VDQ8
Ccar2	Cell cycle and apoptosis regulator protein 2	Q8VDP4	1	1.31	1.31	103.002	0.088	Oligodendrocyte			http://www.uniprot.org/uniprot/Q8VDP4
Lgi3	Leucine-rich repeat LGI family member 3	Q8K406	1.3	1	-1.3	58.5917	0.0927	Oligodendrocyte			http://www.uniprot.org/uniprot/Q8K406
Spon1	Spondin-1	Q8VCC9	1	2.06	2.06	87.9966	0.0683	Oligodendrocyte			http://www.uniprot.org/uniprot/Q8VCC9
Aida	Axin interactor, dorsalization-associated protein	Q8C4Q6	1	2.26	2.26	34.888	0.0308	Non-cell type specific			http://www.uniprot.org/uniprot/Q8C4Q6
Akr1a1	Alcohol dehydrogenase [NADP(+)]	Q9JII6	1	1.59	1.59	36.4557	0.0294	Non-cell type specific			http://www.uniprot.org/uniprot/Q9JII6
Asl	Argininosuccinate lyase	Q91YI0	1	1.52	1.52	51.608	0.0698	Non-cell type specific			http://www.uniprot.org/uniprot/Q91YI0
Bud13	BUD13 homolog	Q8R149	1	1.39	1.39	72.1389	0.0603	Non-cell type specific			http://www.uniprot.org/uniprot/Q8R149
Chordc1	Cysteine and histidine-rich domain-containing protein 1	Q9D1P4	1.85	1	-1.85	37.2194	0.0263	Non-cell type specific			http://www.uniprot.org/uniprot/Q9D1P4
Cpne9	Copine-9	Q1RLL3	1	1.73	1.73	61.8521	0.0283	Non-cell type specific			http://www.uniprot.org/uniprot/Q1RLL3
Dak	Bifunctional ATP-dependent dihydroxyacetone kinase/FAD-AMP lyase (cyclizing)	Q8VC30	1	2.54	2.54	59.6911	0.0451	Non-cell type specific			http://www.uniprot.org/uniprot/Q8VC30
Dapk1	Death-associated protein kinase 1	Q80YE7	1	2.18	2.18	161.442	0.0348	Non-cell type specific			http://www.uniprot.org/uniprot/Q80YE7
Dmxl1	DmX-like protein 1	Q6PNC0	1	3.05	3.05	336.009	0.009	Non-cell type specific			http://www.uniprot.org/uniprot/Q6PNC0
Dohh	Deoxyhypusine hydroxylase	Q99LN9	1	3.45	3.45	32.9054	0.0166	Non-cell type specific			http://www.uniprot.org/uniprot/Q99LN9
Dopey2	Protein dopey-2	Q3UHQ6	1.78	1	-1.78	257.483	0.0338	Non-cell type specific			http://www.uniprot.org/uniprot/Q3UHQ6
Dstn	Acetylation(N-term A)@2 Destrin	Q9R0P5	1	1.5	1.5	18.3904	0.084	Non-cell type specific			http://www.uniprot.org/uniprot/Q9R0P5
Dus3l	Acetylation(N-term G)@43 tRNA-dihydrouridine(47) synthase [NAD(P)(+)]-like	Q91XI1	1	2.01	2.01	71.0785	0.0161	Non-cell type specific			http://www.uniprot.org/uniprot/Q91XI1
Dusp28	Dual specificity phosphatase 28	Q8BTR5	1	1.54	1.54	17.5051	0.0994	Non-cell type specific			http://www.uniprot.org/uniprot/Q8BTR5
Eif4a1	Phosphorylation(S)@323 Eukaryotic initiation factor 4A-I	P60843	1.11	1	-1.11	46.0227	0.0332	Non-cell type specific			http://www.uniprot.org/uniprot/P60843
Exoc3	Acetylation(N-term Q)@35 Exocyst complex component 3	Q6KAR6	1.33	1	-1.33	86.4547	0.0389	Non-cell type specific			http://www.uniprot.org/uniprot/Q6KAR6
Fam81a	Protein FAM81A	Q3UXZ6	1	1.95	1.95	41.7097	0.0559	Non-cell type specific			http://www.uniprot.org/uniprot/Q3UXZ6
Fn3k	Fructosamine-3-kinase	Q9ER35	1.5	1	-1.5	35.032	0.0394	Non-cell type specific			http://www.uniprot.org/uniprot/Q9ER35
Ftl1	Ferritin light chain 1	P29391	1	1.56	1.56	20.8024	0.024	Non-cell type specific			http://www.uniprot.org/uniprot/P29391
Gyg1	Glycogenin-1	Q9R062	1.9	1	-1.9	37.2709	0.0806	Non-cell type specific			http://www.uniprot.org/uniprot/Q9R062
Hpcal4	Hippocalcin-like protein 4	Q8BGZ1	1.51	1	-1.51	22.0842	0.0273	Non-cell type specific			http://www.uniprot.org/uniprot/Q8BGZ1
Isoc1	Isochorismatase domain-containing protein 1	Q91V64	1	2.03	2.03	32.0326	0.0507	Non-cell type specific			http://www.uniprot.org/uniprot/Q91V64
Kbtbd11	Kelch repeat and BTB domain-containing protein 11	Q8BNW9	1.52	1	-1.52	67.9461	0.0795	Non-cell type specific			http://www.uniprot.org/uniprot/Q8BNW9
Krt81	Keratin, type II cuticular Hb1	Q9ERE2	Low S/N	1	#VALUE!	52.8629	0.074	Non-cell type specific			http://www.uniprot.org/uniprot/Q9ERE2
Lrrc58	Leucine-rich repeat-containing protein 58	Q3UGP9	1	2.42	2.42	40.1392	0.0223	Non-cell type specific			http://www.uniprot.org/uniprot/Q3UGP9
Map3k1	Mitogen-activated protein kinase kinase kinase 1	P53349	1.37	1	-1.37	161.157	0.0565	Non-cell type specific			http://www.uniprot.org/uniprot/P53349
Mblac2	Metallo-beta-lactamase domain-containing protein 2	Q8BL86	1	2.17	2.17	31.0742	0.0283	Non-cell type specific			http://www.uniprot.org/uniprot/Q8BL86
Mtfr1l	Acetylation(N-term M)@1 Mitochondrial fission regulator 1-like	Q9CWE0	1	1.25	1.25	31.7262	0.0615	Non-cell type specific			http://www.uniprot.org/uniprot/Q9CWE0
Nefh	Phosphorylation(S)@834 Neurofilament heavy polypeptide	P19246	2.15	1	-2.15	116.994	0.0988	Non-cell type specific			http://www.uniprot.org/uniprot/P19246
Nefl	Neurofilament light polypeptide	P08551	1.58	1	-1.58	61.3772	0.048	Non-cell type specific			http://www.uniprot.org/uniprot/P08551
Nefm	Acetylation(N-term S)@2 Neurofilament medium polypeptide	P08553	1.65	1	-1.65	95.7849	0.0038	Non-cell type specific			http://www.uniprot.org/uniprot/P08553
Nefm	Phosphorylation(T)@763 Neurofilament medium polypeptide	P08553	2.16	1	-2.16	95.7849	0.0105	Non-cell type specific			http://www.uniprot.org/uniprot/P08553
Nefm	Neurofilament medium polypeptide	P08553	1.72	1	-1.72	95.7849	0.0397	Non-cell type specific			http://www.uniprot.org/uniprot/P08553
Oplah	5-oxoprolinase	Q8K010	1	1.31	1.31	137.611	0.0998	Non-cell type specific			http://www.uniprot.org/uniprot/Q8K010
Pcyt2	Ethanolamine-phosphate cytidylyltransferase	Q922E4	1.3	1	-1.3	45.235	0.0543	Non-cell type specific			http://www.uniprot.org/uniprot/Q922E4
Pfdn1	Prefoldin subunit 1	Q9CWM4	1	1.84	1.84	14.1234	0.0927	Non-cell type specific			http://www.uniprot.org/uniprot/Q9CWM4
Plaa	Phospholipase A-2-activating protein	P27612	1.91	1	-1.91	87.2211	0.087	Non-cell type specific			http://www.uniprot.org/uniprot/P27612
Ppp3cc	Serine/threonine-protein phosphatase 2B catalytic subunit gamma isoform	P48455	1	1.7	1.7	58.6993	0.0507	Non-cell type specific			http://www.uniprot.org/uniprot/P48455
Psmd6	Acetylation(N-term E)@8 26S proteasome non-ATPase regulatory subunit 6	Q99JI4	1	1.43	1.43	45.4052	0.009	Non-cell type specific			http://www.uniprot.org/uniprot/Q99JI4
Rasgrf1	Ras-specific guanine nucleotide-releasing factor 1	P27671	1	1.68	1.68	144.102	0.0351	Non-cell type specific			http://www.uniprot.org/uniprot/P27671
Rsrc2	Arginine/serine-rich coiled-coil protein 2	A2RTL5	1.61	1	-1.61	43.8765	0.056	Non-cell type specific			http://www.uniprot.org/uniprot/A2RTL5
Rwdd1	RWD domain-containing protein 1	Q9CQK7	1	1.55	1.55	27.6543	0.0182	Non-cell type specific			http://www.uniprot.org/uniprot/Q9CQK7
Sash1	SAM and SH3 domain-containing protein 1	P59808	1.44	1	-1.44	135.591	0.0091	Non-cell type specific			http://www.uniprot.org/uniprot/P59808
Sdr39u1	Epimerase family protein SDR39U1	Q5M8N4	1	1.31	1.31	32.9948	0.0965	Non-cell type specific			http://www.uniprot.org/uniprot/Q5M8N4
Selo	Selenoprotein O	Q9DBC0	1	1.91	1.91	74.221	0.0062	Non-cell type specific			http://www.uniprot.org/uniprot/Q9DBC0
Smcr8	Smith-Magenis syndrome chromosomal region candidate gene 8 protein homolog	Q3UMB5	1	1.5	1.5	104.957	0.0732	Non-cell type specific			http://www.uniprot.org/uniprot/Q3UMB5
Srm	Spermidine synthase	Q64674	1.46	1	-1.46	33.9949	0.0238	Non-cell type specific			http://www.uniprot.org/uniprot/Q64674
Tsta3	GDP-L-fucose synthase	P23591	1	1.77	1.77	35.8776	0.0281	Non-cell type specific			http://www.uniprot.org/uniprot/P23591
Ttc1	Tetratricopeptide repeat protein 1	Q91Z38	1.41	1	-1.41	33.2629	0.0035	Non-cell type specific			http://www.uniprot.org/uniprot/Q91Z38
Ttl	Tubulin--tyrosine ligase	P38585	1.3	1	-1.3	43.1362	0.0561	Non-cell type specific			http://www.uniprot.org/uniprot/P38585
Uck1	Uridine-cytidine kinase 1	P52623	1.58	1	-1.58	31.0684	0.0639	Non-cell type specific			http://www.uniprot.org/uniprot/P52623
Vwa5a	von Willebrand factor A domain-containing protein 5A	Q99KC8	1.18	1	-1.18	87.1428	0.0813	Non-cell type specific			http://www.uniprot.org/uniprot/Q99KC8
	UPF0587 protein C1orf123 homolog	Q8BHG2	1	1.49	1.49	18.0205	0.0908	Non-cell type specific			http://www.uniprot.org/uniprot/Q8BHG2
Camk2n1	Calcium/calmodulin-dependent protein kinase II inhibitor 1	Q6QWF9	1	1.47	1.47	8.51259	0.0675	Non-cell type specific			http://www.uniprot.org/uniprot/Q6QWF9
Ptpru	Receptor-type tyrosine-protein phosphatase U	B1AUH1	1	2.66	2.66	160.56	0.054	Non-cell type specific			http://www.uniprot.org/uniprot/B1AUH1
Nlgn4l	Acetylation(N-term Q)@19 Neuroligin 4-like	B0F2B4	2.19	1	-2.19	95.6436	0.0844	Non-cell type specific			http://www.uniprot.org/uniprot/B0F2B4
Aldh3b1	Aldehyde dehydrogenase family 3 member B1	Q80VQ0	2.57	1	-2.57	51.9647	0.0068	Non-cell type specific			http://www.uniprot.org/uniprot/Q80VQ0
Aldh3b1	Acetylation(N-term M)@1 Aldehyde dehydrogenase family 3 member B1	Q80VQ0	2.47	1	-2.47	51.9647	0.012	Non-cell type specific			http://www.uniprot.org/uniprot/Q80VQ0
Cap2	Acetylation(N-term L)@21 Adenylyl cyclase-associated protein 2	Q9CYT6	1	1.46	1.46	52.7309	0.0389	Non-cell type specific			http://www.uniprot.org/uniprot/Q9CYT6
Cd47	Leukocyte surface antigen CD47	Q61735	6.49	1	-6.49	31.3483	0.0859	Non-cell type specific			http://www.uniprot.org/uniprot/Q61735
Cdh13	Phosphorylation(Y)@250 Phosphorylation(S)@258 Cadherin-13	Q9WTR5	1	1.99	1.99	60.5841	0.0206	Non-cell type specific			http://www.uniprot.org/uniprot/Q9WTR5
Cnst	Consortin	Q8CBC4	1	1.89	1.89	76.8657	0.091	Non-cell type specific			http://www.uniprot.org/uniprot/Q8CBC4
Dlgap1	Phosphorylation(S)@509 Disks large-associated protein 1	Q9D415	1	1.35	1.35	110.374	0.0857	Non-cell type specific			http://www.uniprot.org/uniprot/Q9D415
Enpp1	Ectonucleotide pyrophosphatase/phosphodiesterase family member 1	P06802	1.97	1	-1.97	103.176	0.0435	Non-cell type specific			http://www.uniprot.org/uniprot/P06802
Ffar1	Free fatty acid receptor 1	Q76JU9	1	1.19	1.19	31.8036	0.095	Non-cell type specific			http://www.uniprot.org/uniprot/Q76JU9
Gng3	Acetylation(N-term V)@7 Guanine nucleotide-binding protein G(I)/G(S)/G(O) subunit gamma-3	P63216	1	1.31	1.31	8.00736	0.069	Non-cell type specific			http://www.uniprot.org/uniprot/P63216
Kcna6	Potassium voltage-gated channel subfamily A member 6	Q61923	1.76	1	-1.76	58.6737	0.0075	Non-cell type specific			http://www.uniprot.org/uniprot/Q61923
Lin7b	Acetylation(N-term A)@2 Protein lin-7 homolog B	O88951	1.45	1	-1.45	22.914	0.0039	Non-cell type specific			http://www.uniprot.org/uniprot/O88951
Lsamp	Limbic system-associated membrane protein	Q8BLK3	1	1.27	1.27	34.9643	0.0986	Non-cell type specific			http://www.uniprot.org/uniprot/Q8BLK3
Mark3	MAP/microtubule affinity-regulating kinase 3	Q03141	1	1.44	1.44	84.3895	0.0534	Non-cell type specific			http://www.uniprot.org/uniprot/Q03141
Msn	Moesin	P26041	1.34	1	-1.34	67.6358	0.0101	Non-cell type specific			http://www.uniprot.org/uniprot/P26041
Nf2	Merlin	P46662	3	1	-3	69.7763	0.018	Non-cell type specific			http://www.uniprot.org/uniprot/P46662
Plgrkt	Plasminogen receptor (KT)	Q9D3P8	1	1.75	1.75	17.2612	0.0267	Non-cell type specific			http://www.uniprot.org/uniprot/Q9D3P8
Prnp	Major prion protein	P04925	1	1.18	1.18	22.9322	0.0277	Non-cell type specific			http://www.uniprot.org/uniprot/P04925
Rab39b	Acetylation(N-term M)@1 Ras-related protein Rab-39B	Q8BHC1	1	1.4	1.4	24.6362	0.0168	Non-cell type specific			http://www.uniprot.org/uniprot/Q8BHC1
Rhof	Rho-related GTP-binding protein RhoF	Q8BYP3	1	1.35	1.35	23.2378	0.0186	Non-cell type specific			http://www.uniprot.org/uniprot/Q8BYP3
Rhog	Rho-related GTP-binding protein RhoG	P84096	1.52	1	-1.52	20.969	0.0341	Non-cell type specific			http://www.uniprot.org/uniprot/P84096
Smap1	Stromal membrane-associated protein 1	Q91VZ6	1.23	1	-1.23	47.6603	0.0731	Non-cell type specific			http://www.uniprot.org/uniprot/Q91VZ6
Tjp2	Tight junction protein ZO-2	Q9Z0U1	1	1.68	1.68	131.28	0.0139	Non-cell type specific			http://www.uniprot.org/uniprot/Q9Z0U1
Yipf3	Protein YIPF3	Q3UDR8	1	2.66	2.66	37.86713-37.99832	0.0917	Non-cell type specific			http://www.uniprot.org/uniprot/Q3UDR8
Cenpv	Centromere protein V	Q9CXS4	1	1.44	1.44	27.5411	0.025	Non-cell type specific			http://www.uniprot.org/uniprot/Q9CXS4
Aacs	Acetoacetyl-CoA synthetase	Q9D2R0	1.37	1	-1.37	75.2002	0.0588	Non-cell type specific			http://www.uniprot.org/uniprot/Q9D2R0
Aasdhppt	L-aminoadipate-semialdehyde dehydrogenase-phosphopantetheinyl transferase	Q9CQF6	1.47	1	-1.47	35.7642	0.0596	Non-cell type specific			http://www.uniprot.org/uniprot/Q9CQF6
Acot7	Cytosolic acyl coenzyme A thioester hydrolase	Q91V12	1.25	1	-1.25	42.5369	0.0873	Non-cell type specific			http://www.uniprot.org/uniprot/Q91V12
Actr3	Acetylation(N-term A)@2 Actin-related protein 3	Q99JY9	1	1.59	1.59	47.226	0.0261	Non-cell type specific			http://www.uniprot.org/uniprot/Q99JY9
Adar	Double-stranded RNA-specific adenosine deaminase	Q99MU3	1	2.82	2.82	130.447	0.0344	Non-cell type specific			http://www.uniprot.org/uniprot/Q99MU3
Adrm1	Proteasomal ubiquitin receptor ADRM1	Q9JKV1	1	2.95	2.95	41.929	0.0065	Non-cell type specific			http://www.uniprot.org/uniprot/Q9JKV1
Ahi1	Jouberin	Q8K3E5	1	2.91	2.91	119.65	0.0588	Non-cell type specific			http://www.uniprot.org/uniprot/Q8K3E5
Ahsa1	Activator of 90 kDa heat shock protein ATPase homolog 1	Q8BK64	1.32	1	-1.32	38.1171	0.0586	Non-cell type specific			http://www.uniprot.org/uniprot/Q8BK64
Aldh1a1	Retinal dehydrogenase 1	P24549	1.95	1	-1.95	54.3366	0.0215	Non-cell type specific			http://www.uniprot.org/uniprot/P24549
Arhgap27	Rho GTPase-activating protein 27	A2AB59	1	3.29	3.29	97.0486	0.008	Non-cell type specific			http://www.uniprot.org/uniprot/A2AB59
Arhgef2	Phosphorylation(T)@103 Rho guanine nucleotide exchange factor 2	Q60875	2.18	1	-2.18	111.974	0.0278	Non-cell type specific			http://www.uniprot.org/uniprot/Q60875
Arhgef4	Rho guanine nucleotide exchange factor 4	Q7TNR9	1	1.35	1.35	56.6794	0.0173	Non-cell type specific			http://www.uniprot.org/uniprot/Q7TNR9
As3mt	Arsenite methyltransferase	Q91WU5	1.8	1	-1.8	41.7936	0.021	Non-cell type specific			http://www.uniprot.org/uniprot/Q91WU5
Atg7	Ubiquitin-like modifier-activating enzyme ATG7	Q9D906	1	1.36	1.36	77.5202	0.0932	Non-cell type specific			http://www.uniprot.org/uniprot/Q9D906
Blvrb	Flavin reductase (NADPH)	Q923D2	1.95	1	-1.95	22.0661	0.0494	Non-cell type specific			http://www.uniprot.org/uniprot/Q923D2
Ca1	Carbonic anhydrase 1	P13634	1	1.97	1.97	28.1994	0.0081	Non-cell type specific			http://www.uniprot.org/uniprot/P13634
Ca2	Carbonic anhydrase 2	P00920	1.61	1	-1.61	28.9014	0.053	Non-cell type specific			http://www.uniprot.org/uniprot/P00920
Camk4	Calcium/calmodulin-dependent protein kinase type IV	P08414	1	1.34	1.34	52.6276	0.0205	Non-cell type specific			http://www.uniprot.org/uniprot/P08414
Capn2	Calpain-2 catalytic subunit	O08529	1	1.07	1.07	77.9759	0.0844	Non-cell type specific			http://www.uniprot.org/uniprot/O08529
Cars	Acetylation(N-term A)@2 Cysteine--tRNA ligase, cytoplasmic	Q9ER72	3.78	1	-3.78	94.7286	0.0408	Non-cell type specific			http://www.uniprot.org/uniprot/Q9ER72
Ccar1	Cell division cycle and apoptosis regulator protein 1	Q8CH18	1	1.55	1.55	132.06	0.0237	Non-cell type specific			http://www.uniprot.org/uniprot/Q8CH18
Ccbl1	Kynurenine--oxoglutarate transaminase 1	Q8BTY1	1	1.88	1.88	47.5635	0.0154	Non-cell type specific			http://www.uniprot.org/uniprot/Q8BTY1
Ccdc124	Coiled-coil domain-containing protein 124	Q9D8X2	1.58	1	-1.58	25.3458	0.0382	Non-cell type specific			http://www.uniprot.org/uniprot/Q9D8X2
Ccs	Copper chaperone for superoxide dismutase	Q9WU84	1	1.68	1.68	28.9116	0.0298	Non-cell type specific			http://www.uniprot.org/uniprot/Q9WU84
Cd2bp2	CD2 antigen cytoplasmic tail-binding protein 2	Q9CWK3	1	1.79	1.79	37.6944	0.0719	Non-cell type specific			http://www.uniprot.org/uniprot/Q9CWK3
Cnot2	CCR4-NOT transcription complex subunit 2	Q8C5L3	1	1.32	1.32	59.7107	0.04	Non-cell type specific			http://www.uniprot.org/uniprot/Q8C5L3
Csnk1a1	Casein kinase I isoform alpha	Q8BK63	1	1.18	1.18	38.7837	0.0777	Non-cell type specific			http://www.uniprot.org/uniprot/Q8BK63
Cul9	Cullin-9	Q80TT8	1	1.22	1.22	209.16	0.032	Non-cell type specific			http://www.uniprot.org/uniprot/Q80TT8
Ddah2	N(G),N(G)-dimethylarginine dimethylaminohydrolase 2	Q99LD8	1	2.03	2.03	29.6458	0.0136	Non-cell type specific			http://www.uniprot.org/uniprot/Q99LD8
Dffb	DNA fragmentation factor subunit beta	O54788	1	1.87	1.87	39.449	0.0761	Non-cell type specific			http://www.uniprot.org/uniprot/O54788
Dnajc7	DnaJ homolog subfamily C member 7	Q9QYI3	1.35	1	-1.35	56.3446	0.0694	Non-cell type specific			http://www.uniprot.org/uniprot/Q9QYI3
Dnm1l	Acetylation(N-term M)@1 Dynamin-1-like protein	Q8K1M6	1.09	1	-1.09	82.658	0.0979	Non-cell type specific			http://www.uniprot.org/uniprot/Q8K1M6
Dnm3	Acetylation(N-term G)@2 Dynamin-3	Q8BZ98	1	1.31	1.31	97.1904	0.0635	Non-cell type specific			http://www.uniprot.org/uniprot/Q8BZ98
Dpp9	Dipeptidyl peptidase 9	Q8BVG4	1.65	1	-1.65	98.0014	0.0015	Non-cell type specific			http://www.uniprot.org/uniprot/Q8BVG4
Dpysl4	Dihydropyrimidinase-related protein 4	O35098	1	1.36	1.36	61.9616	0.0363	Non-cell type specific			http://www.uniprot.org/uniprot/O35098
Drg2	Developmentally-regulated GTP-binding protein 2	Q9QXB9	1	1.5	1.5	40.7183	0.0932	Non-cell type specific			http://www.uniprot.org/uniprot/Q9QXB9
Dtx3	Probable E3 ubiquitin-protein ligase DTX3	Q80V91	1	2.02	2.02	37.982	0.0441	Non-cell type specific			http://www.uniprot.org/uniprot/Q80V91
Dusp23	Dual specificity protein phosphatase 23	Q6NT99	0	1	1	16.506	0.0609	Non-cell type specific			http://www.uniprot.org/uniprot/Q6NT99
Echdc1	Ethylmalonyl-CoA decarboxylase	Q9D9V3	1.38	1	-1.38	35.4671	0.0371	Non-cell type specific			http://www.uniprot.org/uniprot/Q9D9V3
Elmo2	Phosphorylation(N-term S)@513 Engulfment and cell motility protein 2	Q8BHL5	1	1.93	1.93	83.8865	0.0256	Non-cell type specific			http://www.uniprot.org/uniprot/Q8BHL5
Fasn	Acetylation(N-term M)@1 Fatty acid synthase	P19096	1.2	1	-1.2	272.428	0.0716	Non-cell type specific			http://www.uniprot.org/uniprot/P19096
Fbxl15	F-box/LRR-repeat protein 15	Q91W61	1.76	1	-1.76	33.1254	0.0032	Non-cell type specific			http://www.uniprot.org/uniprot/Q91W61
Fbxo6	F-box only protein 6	Q9QZN4	1	2.22	2.22	34.4925	0.0202	Non-cell type specific			http://www.uniprot.org/uniprot/Q9QZN4
Fkbp1a	Acetylation(N-term G)@2 Peptidyl-prolyl cis-trans isomerase FKBP1A	P26883	Low S/N	1	#VALUE!	11.7914	0.006	Non-cell type specific			http://www.uniprot.org/uniprot/P26883
Fkbp5	Peptidyl-prolyl cis-trans isomerase FKBP5	Q64378	1	2.02	2.02	50.9661	0.0268	Non-cell type specific			http://www.uniprot.org/uniprot/Q64378
Gan	Gigaxonin	Q8CA72	1	2.14	2.14	67.6706	0.0284	Non-cell type specific			http://www.uniprot.org/uniprot/Q8CA72
Gfer	FAD-linked sulfhydryl oxidase ALR	P56213	1.43	1	-1.43	22.8765	0.005	Non-cell type specific			http://www.uniprot.org/uniprot/P56213
Gmppb	Mannose-1-phosphate guanyltransferase beta	Q8BTZ7	1.51	1	-1.51	39.9165	0.075	Non-cell type specific			http://www.uniprot.org/uniprot/Q8BTZ7
Gnai2	Phosphorylation(Y)@147 Phosphorylation(S)@152 Phosphorylation(Y)@155 Guanine nucleotide-binding protein G(i) subunit alpha-2	P08752	1.2	1	-1.2	40.3578	0.0644	Non-cell type specific			http://www.uniprot.org/uniprot/P08752
Hebp1	Heme-binding protein 1	Q9R257	1	4.48	4.48	21.0668	0.0801	Non-cell type specific			http://www.uniprot.org/uniprot/Q9R257
Hook1	Protein Hook homolog 1	Q8BIL5	1	1.79	1.79	84.4387	0.0613	Non-cell type specific			http://www.uniprot.org/uniprot/Q8BIL5
Hsp90aa1	Heat shock protein HSP 90-alpha	P07901	1.45	1	-1.45	84.6567	0.0582	Non-cell type specific			http://www.uniprot.org/uniprot/P07901
Hsp90ab1	Heat shock protein HSP 90-beta	P11499	1.39	1	-1.39	83.15	0.0558	Non-cell type specific			http://www.uniprot.org/uniprot/P11499
Hspa4	Heat shock 70 kDa protein 4	Q61316	1.49	1	-1.49	94.1326	0.0668	Non-cell type specific			http://www.uniprot.org/uniprot/Q61316
Hsph1	Heat shock protein 105 kDa	Q61699	2.13	1	-2.13	96.2762	0.0042	Non-cell type specific			http://www.uniprot.org/uniprot/Q61699
Impact	Protein IMPACT	O55091	1	1.75	1.75	36.2762	0.0021	Non-cell type specific			http://www.uniprot.org/uniprot/O55091
Isyna1	Inositol-3-phosphate synthase 1	Q9JHU9	1.59	1	-1.59	60.9316	0.0867	Non-cell type specific			http://www.uniprot.org/uniprot/Q9JHU9
Kank2	KN motif and ankyrin repeat domain-containing protein 2	Q8BX02	1	1.77	1.77	90.2454	0.0049	Non-cell type specific			http://www.uniprot.org/uniprot/Q8BX02
Kcnab3	Voltage-gated potassium channel subunit beta-3	P97382	1	1.43	1.43	27.7491	0.0836	Non-cell type specific			http://www.uniprot.org/uniprot/P97382
Keap1	Kelch-like ECH-associated protein 1	Q9Z2X8	1	1.84	1.84	69.553	0.0589	Non-cell type specific			http://www.uniprot.org/uniprot/Q9Z2X8
Klhl22	Kelch-like protein 22	Q99JN2	1	1.73	1.73	71.5556	0.0749	Non-cell type specific			http://www.uniprot.org/uniprot/Q99JN2
Magee1	Melanoma-associated antigen E1	Q6PCZ4	1	2.12	2.12	101.632	0.0819	Non-cell type specific			http://www.uniprot.org/uniprot/Q6PCZ4
Map1b	Phosphorylation(S)@1260 Microtubule-associated protein 1B	P14873	1	1.36	1.36	28.29697-270.12358	0.0482	Non-cell type specific			http://www.uniprot.org/uniprot/P14873
Map1lc3b	Microtubule-associated proteins 1A/1B light chain 3B	Q9CQV6	1	1.38	1.38	14.0121	0.0454	Non-cell type specific			http://www.uniprot.org/uniprot/Q9CQV6
Map2	Phosphorylation(T)@227 Phosphorylation(T)@230 Microtubule-associated protein 2	P20357	1	1.43	1.43	199.132	0.0973	Non-cell type specific			http://www.uniprot.org/uniprot/P20357
Mical3	Phosphorylation(S)@1187 Protein-methionine sulfoxide oxidase MICAL3	Q8CJ19	1	1.64	1.64	223.721	0.0428	Non-cell type specific			http://www.uniprot.org/uniprot/Q8CJ19
Mpst	3-mercaptopyruvate sulfurtransferase	Q99J99	1	2.07	2.07	32.892	0.053	Non-cell type specific			http://www.uniprot.org/uniprot/Q99J99
Mtpn	Acetylation(N-term C)@2 Myotrophin	P62774	1.18	1	-1.18	12.7296	0.084	Non-cell type specific			http://www.uniprot.org/uniprot/P62774
Myh9	Acetylation(N-term A)@2 Myosin-9	Q8VDD5	1.45	1	-1.45	226.241	0.0723	Non-cell type specific			http://www.uniprot.org/uniprot/Q8VDD5
Nat8l	N-acetylaspartate synthetase	Q3UGX3	1	1.51	1.51	32.7771	0.0008	Non-cell type specific			http://www.uniprot.org/uniprot/Q3UGX3
Nck1	Cytoplasmic protein NCK1	Q99M51	1.14	1	-1.14	42.7593	0.0674	Non-cell type specific			http://www.uniprot.org/uniprot/Q99M51
Nebl	LIM zinc-binding domain-containing Nebulette	Q9DC07	1	1.01	1.01	31.1131	0.0205	Non-cell type specific			http://www.uniprot.org/uniprot/Q9DC07
Nek4	Serine/threonine-protein kinase Nek4	Q9Z1J2	1	1.88	1.88	88.9944	0.0387	Non-cell type specific			http://www.uniprot.org/uniprot/Q9Z1J2
Nudt4	Diphosphoinositol polyphosphate phosphohydrolase 2	Q8R2U6	1	1.9	1.9	20.1558	0.0875	Non-cell type specific			http://www.uniprot.org/uniprot/Q8R2U6
Otulin	Ubiquitin thioesterase otulin	Q3UCV8	1	1.69	1.69	40.3201	0.0723	Non-cell type specific			http://www.uniprot.org/uniprot/Q3UCV8
Pabpn1	Acetylation(N-term A)@2 Polyadenylate-binding protein 2	Q8CCS6	1.22	1	-1.22	32.1654	0.0766	Non-cell type specific			http://www.uniprot.org/uniprot/Q8CCS6
Paip1	Acetylation(N-term A)@35 Polyadenylate-binding protein-interacting protein 1	Q8VE62	0	1	1	45.7017	0.0101	Non-cell type specific			http://www.uniprot.org/uniprot/Q8VE62
Pcbp3	Poly(rC)-binding protein 3	P57722	1	1.78	1.78	39.2941	0.0741	Non-cell type specific			http://www.uniprot.org/uniprot/P57722
Pdcl3	Phosducin-like protein 3	Q8BVF2	1.47	1	-1.47	27.5812	0.0984	Non-cell type specific			http://www.uniprot.org/uniprot/Q8BVF2
Pde4a	Acetylation(N-term P)@7 cAMP-specific 3',5'-cyclic phosphodiesterase 4A	O89084	1.66	1	-1.66	93.558	0.0135	Non-cell type specific			http://www.uniprot.org/uniprot/O89084
Pde4a	cAMP-specific 3',5'-cyclic phosphodiesterase 4A	O89084	1.56	1	-1.56	93.558	0.0626	Non-cell type specific			http://www.uniprot.org/uniprot/O89084
Pkm	Acetylation(N-term D)@24 Pyruvate kinase PKM	P52480	1	2.48	2.48	57.7137	0.0107	Non-cell type specific			http://www.uniprot.org/uniprot/P52480
Plch2	1-phosphatidylinositol 4,5-bisphosphate phosphodiesterase eta-2	A2AP18	1	1.85	1.85	164.297	0.0827	Non-cell type specific			http://www.uniprot.org/uniprot/A2AP18
Pnck	Calcium/calmodulin-dependent protein kinase type 1B	Q9QYK9	1	1.59	1.59	38.5189	0.0931	Non-cell type specific			http://www.uniprot.org/uniprot/Q9QYK9
Pnp	Purine nucleoside phosphorylase	P23492	1.42	1	-1.42	32.2771	0.0731	Non-cell type specific			http://www.uniprot.org/uniprot/P23492
Ppid	Peptidyl-prolyl cis-trans isomerase D	Q9CR16	1.77	1	-1.77	40.6114	0.0189	Non-cell type specific			http://www.uniprot.org/uniprot/Q9CR16
Ppp1r13b	Apoptosis-stimulating of p53 protein 1	Q62415	1.41	1	-1.41	119.17	0.0828	Non-cell type specific			http://www.uniprot.org/uniprot/Q62415
Prkar2b	Phosphorylation(S)@112 Phosphorylation(Y)@118 cAMP-dependent protein kinase type II-beta regulatory subunit	P31324	1	1.44	1.44	46.1671	0.0622	Non-cell type specific			http://www.uniprot.org/uniprot/P31324
Prkcg	Phosphorylation(S)@322 Protein kinase C gamma type	P63318	1	1.66	1.66	78.3577	0.0051	Non-cell type specific			http://www.uniprot.org/uniprot/P63318
Prmt5	Protein arginine N-methyltransferase 5	Q8CIG8	1	1.28	1.28	72.5486	0.0414	Non-cell type specific			http://www.uniprot.org/uniprot/Q8CIG8
Psmc1	Phosphorylation(S)@4 26S protease regulatory subunit 4	P62192	1	2.09	2.09	49.0533	0.0487	Non-cell type specific			http://www.uniprot.org/uniprot/P62192
Psmc5	Acetylation(N-term A)@2 26S protease regulatory subunit 8	P62196	1	2.06	2.06	45.4948	0.079	Non-cell type specific			http://www.uniprot.org/uniprot/P62196
Pten	Phosphatidylinositol 3,4,5-trisphosphate 3-phosphatase and dual-specificity protein phosphatase PTEN	O08586	1	2.23	2.23	47.0211	0.0033	Non-cell type specific			http://www.uniprot.org/uniprot/O08586
Pum1	Pumilio homolog 1	Q80U78	2.31	1	-2.31	126.488	0.0534	Non-cell type specific			http://www.uniprot.org/uniprot/Q80U78
Rab11fip5	Rab11 family-interacting protein 5	Q8R361	1	1.47	1.47	69.5529	0.0893	Non-cell type specific			http://www.uniprot.org/uniprot/Q8R361
Rae1	mRNA export factor	Q8C570	1	1.64	1.64	40.9652	0.0057	Non-cell type specific			http://www.uniprot.org/uniprot/Q8C570
Ric8a	Synembryn-A	Q3TIR3	1.27	1	-1.27	59.8468	0.0977	Non-cell type specific			http://www.uniprot.org/uniprot/Q3TIR3
Rps27a	Acetylation(N-term L)@15 Ubiquitin-40S ribosomal protein S27a	P62983	1	1.29	1.29	8.56484-9.40406	0.0766	Non-cell type specific			http://www.uniprot.org/uniprot/P62983
Rps6kb2	Ribosomal protein S6 kinase beta-2	Q9Z1M4	1	1.78	1.78	53.5382	0.0067	Non-cell type specific			http://www.uniprot.org/uniprot/Q9Z1M4
Sarm1	Sterile alpha and TIR motif-containing protein 1	Q6PDS3	1.87	1	-1.87	76.5457	0.0396	Non-cell type specific			http://www.uniprot.org/uniprot/Q6PDS3
Sept5	Phosphorylation(Y)@24 Phosphorylation(T)@29 Septin-5	Q9Z2Q6	1.3	1	-1.3	42.7479	0.0816	Non-cell type specific			http://www.uniprot.org/uniprot/Q9Z2Q6
Serpinb1a	Leukocyte elastase inhibitor A	Q9D154	2.2	1	-2.2	42.5749	0.0423	Non-cell type specific			http://www.uniprot.org/uniprot/Q9D154
Snrpe	Small nuclear ribonucleoprotein E	P62305	1	1.3	1.3	10.8036	0.0547	Non-cell type specific			http://www.uniprot.org/uniprot/P62305
Spag9	C-Jun-amino-terminal kinase-interacting protein 4	Q58A65	1	1.47	1.47	146.219	0.0978	Non-cell type specific			http://www.uniprot.org/uniprot/Q58A65
Spr	Sepiapterin reductase	Q64105	1.47	1	-1.47	27.883	0.0834	Non-cell type specific			http://www.uniprot.org/uniprot/Q64105
Stambp	STAM-binding protein	Q9CQ26	1	1.75	1.75	48.5136	0.0111	Non-cell type specific			http://www.uniprot.org/uniprot/Q9CQ26
Stip1	Acetylation(N-term M)@1 Stress-induced-phosphoprotein 1	Q60864	1.5	1	-1.5	62.5821	0.0349	Non-cell type specific			http://www.uniprot.org/uniprot/Q60864
Stmn1	Phosphorylation(S)@16 Stathmin	P54227	1	1.6	1.6	17.1433	0.0881	Non-cell type specific			http://www.uniprot.org/uniprot/P54227
Strn	Acetylation(N-term R)@44 Striatin	O55106	1	2.66	2.66	85.9658	0.0326	Non-cell type specific			http://www.uniprot.org/uniprot/O55106
Taldo1	Acetylation(N-term M)@11 Transaldolase	Q93092	1.33	1	-1.33	37.3869	0.0662	Non-cell type specific			http://www.uniprot.org/uniprot/Q93092
Tiam2	T-lymphoma invasion and metastasis-inducing protein 2	Q6ZPF3	1.33	1	-1.33	192.435	0.067	Non-cell type specific			http://www.uniprot.org/uniprot/Q6ZPF3
Tomm34	Mitochondrial import receptor subunit TOM34	Q9CYG7	1.57	1	-1.57	34.278	0.0507	Non-cell type specific			http://www.uniprot.org/uniprot/Q9CYG7
Trim32	E3 ubiquitin-protein ligase TRIM32	Q8CH72	1	1.31	1.31	72.0575	0.0156	Non-cell type specific			http://www.uniprot.org/uniprot/Q8CH72
Trim32	Acetylation(N-term A)@5 E3 ubiquitin-protein ligase TRIM32	Q8CH72	1.25	1	-1.25	72.0575	0.0371	Non-cell type specific			http://www.uniprot.org/uniprot/Q8CH72
Tsnax	Translin-associated protein X	Q9QZE7	1	2.37	2.37	32.9264	0.0365	Non-cell type specific			http://www.uniprot.org/uniprot/Q9QZE7
Ube4a	Ubiquitin conjugation factor E4 A	E9Q735	1	1.34	1.34	118.198	0.0424	Non-cell type specific			http://www.uniprot.org/uniprot/E9Q735
Uchl5	Ubiquitin carboxyl-terminal hydrolase isozyme L5	Q9WUP7	1	1.63	1.63	37.6169	0.0368	Non-cell type specific			http://www.uniprot.org/uniprot/Q9WUP7
Ugp2	UTP--glucose-1-phosphate uridylyltransferase	Q91ZJ5	1.67	1	-1.67	56.9793	0.0111	Non-cell type specific			http://www.uniprot.org/uniprot/Q91ZJ5
Urod	Uroporphyrinogen decarboxylase	P70697	1	1.42	1.42	40.6918	0.0947	Non-cell type specific			http://www.uniprot.org/uniprot/P70697
Usp8	Ubiquitin carboxyl-terminal hydrolase 8	Q80U87	1	1.26	1.26	122.611	0.068	Non-cell type specific			http://www.uniprot.org/uniprot/Q80U87
Vps26a	Vacuolar protein sorting-associated protein 26A	P40336	1.42	1	-1.42	38.1138	0.0332	Non-cell type specific			http://www.uniprot.org/uniprot/P40336
Wasf2	Wiskott-Aldrich syndrome protein family member 2	Q8BH43	1	1.08	1.08	54.0736	0.0832	Non-cell type specific			http://www.uniprot.org/uniprot/Q8BH43
Wipf3	WAS/WASL-interacting protein family member 3	P0C7L0	1	2.26	2.26	49.4527	0.0868	Non-cell type specific			http://www.uniprot.org/uniprot/P0C7L0
Wwp1	NEDD4-like E3 ubiquitin-protein ligase WWP1	Q8BZZ3	1.1	1	-1.1	104.694	0.0895	Non-cell type specific			http://www.uniprot.org/uniprot/Q8BZZ3
Cpe	Acetylation(N-term G)@31 Carboxypeptidase E	Q00493	1.32	1	-1.32	48.9417	0.0673	Non-cell type specific			http://www.uniprot.org/uniprot/Q00493
Snx3	Sorting nexin-3	O70492	1	1.24	1.24	18.6262	0.0947	Non-cell type specific			http://www.uniprot.org/uniprot/O70492
Pofut2	Phosphorylation(N-term Y)@45 Phosphorylation(Y)@48 GDP-fucose protein O-fucosyltransferase 2	Q8VHI3	1	1.24	1.24	47.3177	0.0011	Non-cell type specific			http://www.uniprot.org/uniprot/Q8VHI3
Calr	Calreticulin	P14211	1.43	1	-1.43	46.3474	0.0782	Non-cell type specific			http://www.uniprot.org/uniprot/P14211
Eogt	EGF domain-specific O-linked N-acetylglucosamine transferase	Q8BYW9	1	1.91	1.91	59.3673	0.052	Non-cell type specific			http://www.uniprot.org/uniprot/Q8BYW9
Pdia4	Protein disulfide-isomerase A4	P08003	2.22	1	-2.22	69.6924	0.0378	Non-cell type specific			http://www.uniprot.org/uniprot/P08003
Cyb5r3	NADH-cytochrome b5 reductase 3	Q9DCN2	1	1.62	1.62	31.17707-33.99647	0.0675	Non-cell type specific			http://www.uniprot.org/uniprot/Q9DCN2
Cyp2d11	Cytochrome P450 2D11	P24457	1	2.52	2.52	56.988	0.014	Non-cell type specific			http://www.uniprot.org/uniprot/P24457
Lclat1	Lysocardiolipin acyltransferase 1	Q3UN02	1	1.35	1.35	44.4	0.0224	Non-cell type specific			http://www.uniprot.org/uniprot/Q3UN02
Lss	Lanosterol synthase	Q8BLN5	1	8.08	8.08	83.0101	0.016	Non-cell type specific			http://www.uniprot.org/uniprot/Q8BLN5
Mest	Mesoderm-specific transcript protein	Q07646	1	1.42	1.42	38.9072	0.0034	Non-cell type specific			http://www.uniprot.org/uniprot/Q07646
Pnpla8	Calcium-independent phospholipase A2-gamma	Q8K1N1	1.84	1	-1.84	87.3812	0.0694	Non-cell type specific			http://www.uniprot.org/uniprot/Q8K1N1
Tusc3	Tumor suppressor candidate 3	Q8BTV1	1	1.24	1.24	35.0388	0.0116	Non-cell type specific			http://www.uniprot.org/uniprot/Q8BTV1
Praf2	PRA1 family protein 2	Q9JIG8	1.32	1	-1.32	19.4781	0.0094	Non-cell type specific			http://www.uniprot.org/uniprot/Q9JIG8
Vac14	Protein VAC14 homolog	Q80WQ2	1	1.36	1.36	88.0476	0.0673	Non-cell type specific			http://www.uniprot.org/uniprot/Q80WQ2
Coq6	Ubiquinone biosynthesis monooxygenase COQ6, mitochondrial	Q8R1S0	1	1.55	1.55	47.6522	0.0897	Non-cell type specific			http://www.uniprot.org/uniprot/Q8R1S0
Hace1	E3 ubiquitin-protein ligase HACE1	Q3U0D9	1.39	1	-1.39	102.114	0.0132	Non-cell type specific			http://www.uniprot.org/uniprot/Q3U0D9
Cog8	Conserved oligomeric Golgi complex subunit 8	Q9JJA2	1	1.53	1.53	71.6021	0.0325	Non-cell type specific			http://www.uniprot.org/uniprot/Q9JJA2
GOLGA7B	Golgin subfamily A member 7B	Q9D428	1.46	1	-1.46	18.3346	0.0226	Non-cell type specific			http://www.uniprot.org/uniprot/Q9D428
Lman2	Vesicular integral-membrane protein VIP36	Q9DBH5	1.51	1	-1.51	35.4689	0.0143	Non-cell type specific			http://www.uniprot.org/uniprot/Q9DBH5
Dpp7	Dipeptidyl peptidase 2	Q9ET22	2.25	1	-2.25	52.2228	0.0013	Non-cell type specific			http://www.uniprot.org/uniprot/Q9ET22
Gns	N-acetylglucosamine-6-sulfatase	Q8BFR4	1	3.16	3.16	57.6325	0.0586	Non-cell type specific			http://www.uniprot.org/uniprot/Q8BFR4
Gba	Glucosylceramidase	P17439	1	1.49	1.49	55.4913	0.0556	Non-cell type specific			http://www.uniprot.org/uniprot/P17439
Igf2r	Cation-independent mannose-6-phosphate receptor	Q07113	1	1.91	1.91	270.358	0.0757	Non-cell type specific			http://www.uniprot.org/uniprot/Q07113
M6pr	Cation-dependent mannose-6-phosphate receptor	P24668	1	1.16	1.16	28.7965	0.0583	Non-cell type specific			http://www.uniprot.org/uniprot/P24668
Scarb2	Lysosome membrane protein 2	O35114	1	1.74	1.74	53.9128	0.0324	Non-cell type specific			http://www.uniprot.org/uniprot/O35114
Alg2	Alpha-1,3/1,6-mannosyltransferase ALG2	Q9DBE8	1	1.56	1.56	47.4049	0.0735	Non-cell type specific			http://www.uniprot.org/uniprot/Q9DBE8
Atxn2l	Ataxin-2-like protein	Q7TQH0	1	2.58	2.58	110.649	0.0078	Non-cell type specific			http://www.uniprot.org/uniprot/Q7TQH0
Dnaja1	DnaJ homolog subfamily A member 1	P63037	1.21	1	-1.21	44.5519	0.0781	Non-cell type specific			http://www.uniprot.org/uniprot/P63037
Gdpd1	Glycerophosphodiester phosphodiesterase domain-containing protein 1	Q9CRY7	1	1.59	1.59	35.8669	0.0098	Non-cell type specific			http://www.uniprot.org/uniprot/Q9CRY7
Il6st	Interleukin-6 receptor subunit beta	Q00560	1	3.57	3.57	100.003	0.0082	Non-cell type specific			http://www.uniprot.org/uniprot/Q00560
Lrfn4	Leucine-rich repeat and fibronectin type-III domain-containing protein 4	Q80XU8	1	1.4	1.4	65.7477	0.0511	Non-cell type specific			http://www.uniprot.org/uniprot/Q80XU8
Pde2a	cGMP-dependent 3',5'-cyclic phosphodiesterase	Q922S4	1.36	1	-1.36	103.249	0.0646	Non-cell type specific			http://www.uniprot.org/uniprot/Q922S4
Ppp1r3f	Protein phosphatase 1 regulatory subunit 3F	Q9JIG4	1	1.58	1.58	84.1204	0.0005	Non-cell type specific			http://www.uniprot.org/uniprot/Q9JIG4
Ptprg	Receptor-type tyrosine-protein phosphatase gamma	Q05909	1	1.65	1.65	158.868	0.0091	Non-cell type specific			http://www.uniprot.org/uniprot/Q05909
Ptprt	Receptor-type tyrosine-protein phosphatase T	Q99M80	1	1.62	1.62	160.159	0.0897	Non-cell type specific			http://www.uniprot.org/uniprot/Q99M80
Sema4f	Semaphorin-4F	Q9Z123	1	1.8	1.8	80.2884	0.0153	Non-cell type specific			http://www.uniprot.org/uniprot/Q9Z123
Slc26a6	Solute carrier family 26 member 6	Q8CIW6	1.1	1	-1.1	82.8336	0.0191	Non-cell type specific			http://www.uniprot.org/uniprot/Q8CIW6
Tmx4	Thioredoxin-related transmembrane protein 4	Q8C0L0	1	1.78	1.78	35.216	0.0433	Non-cell type specific			http://www.uniprot.org/uniprot/Q8C0L0
Txndc15	Thioredoxin domain-containing protein 15	Q6P6J9	1	1.64	1.64	35.8002	0.0988	Non-cell type specific			http://www.uniprot.org/uniprot/Q6P6J9
Xkr4	XK-related protein 4	Q5GH67	1	1.87	1.87	71.5028	0.0876	Non-cell type specific			http://www.uniprot.org/uniprot/Q5GH67
Zdhhc12	Probable palmitoyltransferase ZDHHC12	Q8VC90	1.23	1	-1.23	30.7078	0.0021	Non-cell type specific			http://www.uniprot.org/uniprot/Q8VC90
Hspa13	Heat shock 70 kDa protein 13	Q8BM72	1.34	1	-1.34	49.5187	0.0251	Non-cell type specific			http://www.uniprot.org/uniprot/Q8BM72
Pgrmc1	Phosphorylation(Y)@180 Membrane-associated progesterone receptor component 1	O55022	1	1.42	1.42	21.563	0.0418	Non-cell type specific			http://www.uniprot.org/uniprot/O55022
Pgrmc1	Phosphorylation(S)@181 Membrane-associated progesterone receptor component 1	O55022	1	1.5	1.5	21.563	0.0515	Non-cell type specific			http://www.uniprot.org/uniprot/O55022
Abhd10	Mycophenolic acid acyl-glucuronide esterase, mitochondrial	Q6PE15	1	1.3	1.3	28.1798	0.0178	Non-cell type specific			http://www.uniprot.org/uniprot/Q6PE15
Atpaf1	ATP synthase mitochondrial F1 complex assembly factor 1	Q811I0	1.11	1	-1.11	30.9741	0.0952	Non-cell type specific			http://www.uniprot.org/uniprot/Q811I0
Idh2	Isocitrate dehydrogenase [NADP], mitochondrial	P54071	1	1.34	1.34	46.6223	0.0756	Non-cell type specific			http://www.uniprot.org/uniprot/P54071
Isca2	Iron-sulfur cluster assembly 2 homolog, mitochondrial	Q9DCB8	1	3.05	3.05	15.93	0.0043	Non-cell type specific			http://www.uniprot.org/uniprot/Q9DCB8
Mcat	Malonyl-CoA-acyl carrier protein transacylase, mitochondrial	Q8R3F5	1	1.27	1.27	41.928	0.0477	Non-cell type specific			http://www.uniprot.org/uniprot/Q8R3F5
Mrpl14	39S ribosomal protein L14, mitochondrial	Q9D1I6	1	1.87	1.87	12.7289	0.0138	Non-cell type specific			http://www.uniprot.org/uniprot/Q9D1I6
Mrpl38	39S ribosomal protein L38, mitochondrial	Q8K2M0	1	2.22	2.22	42.1536	0.0184	Non-cell type specific			http://www.uniprot.org/uniprot/Q8K2M0
Mrpl43	39S ribosomal protein L43, mitochondrial	Q99N89	1	1.27	1.27	20.203	0.0793	Non-cell type specific			http://www.uniprot.org/uniprot/Q99N89
Mthfd1l	Monofunctional C1-tetrahydrofolate synthase, mitochondrial	Q3V3R1	1	1.68	1.68	102.199	0.0541	Non-cell type specific			http://www.uniprot.org/uniprot/Q3V3R1
Ndufaf4	NADH dehydrogenase [ubiquinone] 1 alpha subcomplex assembly factor 4	Q9D1H6	1	1.55	1.55	19.951	0.0844	Non-cell type specific			http://www.uniprot.org/uniprot/Q9D1H6
Opa3	Optic atrophy 3 protein homolog	Q505D7	1.15	1	-1.15	19.9791	0.084	Non-cell type specific			http://www.uniprot.org/uniprot/Q505D7
Ptcd3	Pentatricopeptide repeat domain-containing protein 3, mitochondrial	Q14C51	1	1.76	1.76	76.827	0.0641	Non-cell type specific			http://www.uniprot.org/uniprot/Q14C51
Ptrh2	Peptidyl-tRNA hydrolase 2, mitochondrial	Q8R2Y8	1	1.24	1.24	12.7679	0.0186	Non-cell type specific			http://www.uniprot.org/uniprot/Q8R2Y8
Rtn4ip1	Reticulon-4-interacting protein 1, mitochondrial	Q924D0	1	1.79	1.79	38.9932	0.0457	Non-cell type specific			http://www.uniprot.org/uniprot/Q924D0
Xpnpep3	Probable Xaa-Pro aminopeptidase 3	B7ZMP1	1	2.73	2.73	56.6772	0.0126	Non-cell type specific			http://www.uniprot.org/uniprot/B7ZMP1
	Protein C19orf12 homolog	Q8WUR0	1.74	1	-1.74	15.0869	0.0984	Non-cell type specific			http://www.uniprot.org/uniprot/Q8WUR0
Acadvl	Very long-chain specific acyl-CoA dehydrogenase, mitochondrial	P50544	1	1.64	1.64	66.3372	0.0445	Non-cell type specific			http://www.uniprot.org/uniprot/P50544
Cds2	Phosphatidate cytidylyltransferase 2	Q99L43	1	1.49	1.49	51.3138	0.0011	Non-cell type specific			http://www.uniprot.org/uniprot/Q99L43
Cox5a	Cytochrome c oxidase subunit 5A, mitochondrial	P12787	1	2.36	2.36	12.4361	0.0371	Non-cell type specific			http://www.uniprot.org/uniprot/P12787
Cox7a2l	Cytochrome c oxidase subunit 7A-related protein, mitochondrial	Q61387	1	2.07	2.07	6.50371	0.0097	Non-cell type specific			http://www.uniprot.org/uniprot/Q61387
Slc25a19	Mitochondrial thiamine pyrophosphate carrier	Q9DAM5	1	1.65	1.65	35.6182	0.0038	Non-cell type specific			http://www.uniprot.org/uniprot/Q9DAM5
Slc25a22	Acetylation(N-term A)@2 Mitochondrial glutamate carrier 1	Q9D6M3	2.48	1	-2.48	34.6704	0.0545	Non-cell type specific			http://www.uniprot.org/uniprot/Q9D6M3
Slc25a35	Solute carrier family 25 member 35	Q5SWT3	5.12	1	-5.12	32.6308	0.0315	Non-cell type specific			http://www.uniprot.org/uniprot/Q5SWT3
Timm23	Mitochondrial import inner membrane translocase subunit Tim23	Q9WTQ8	1	1.25	1.25	21.9782	0.035	Non-cell type specific			http://www.uniprot.org/uniprot/Q9WTQ8
Timm8b	Mitochondrial import inner membrane translocase subunit Tim8 B	P62077	1	1.84	1.84	9.1553	0.0442	Non-cell type specific			http://www.uniprot.org/uniprot/P62077
Timm9	Mitochondrial import inner membrane translocase subunit Tim9	Q9WV98	1	1.22	1.22	10.2127	0.0402	Non-cell type specific			http://www.uniprot.org/uniprot/Q9WV98
Nln	Neurolysin, mitochondrial	Q91YP2	1	1.37	1.37	76.4382	0.0242	Non-cell type specific			http://www.uniprot.org/uniprot/Q91YP2
Aldh1b1	Aldehyde dehydrogenase X, mitochondrial	Q9CZS1	1	1.3	1.3	55.4012	0.0988	Non-cell type specific			http://www.uniprot.org/uniprot/Q9CZS1
Ears2	Probable glutamate--tRNA ligase, mitochondrial	Q9CXJ1	1.14	1	-1.14	53.9331	0.093	Non-cell type specific			http://www.uniprot.org/uniprot/Q9CXJ1
Pde12	2',5'-phosphodiesterase 12	Q3TIU4	1	1.5	1.5	65.6905	0.0492	Non-cell type specific			http://www.uniprot.org/uniprot/Q3TIU4
Pdha1	Acetylation(N-term E)@48 Pyruvate dehydrogenase E1 component subunit alpha, somatic form, mitochondrial	P35486	1	2.03	2.03	40.1809	0.0202	Non-cell type specific			http://www.uniprot.org/uniprot/P35486
Ppif	Peptidyl-prolyl cis-trans isomerase F, mitochondrial	Q99KR7	1.1	1	-1.1	18.7202	0.0828	Non-cell type specific			http://www.uniprot.org/uniprot/Q99KR7
Sars2	Serine--tRNA ligase, mitochondrial	Q9JJL8	1	2.14	2.14	54.3378	0.0105	Non-cell type specific			http://www.uniprot.org/uniprot/Q9JJL8
Trmt5	tRNA (guanine(37)-N1)-methyltransferase	Q9D0C4	1	2.11	2.11	56.7944	0.0381	Non-cell type specific			http://www.uniprot.org/uniprot/Q9D0C4
Bcl2l2	Bcl-2-like protein 2	P70345	1	1.56	1.56	20.6593	0.0182	Non-cell type specific			http://www.uniprot.org/uniprot/P70345
Acsl1	Acetylation(N-term M)@1 Long-chain-fatty-acid--CoA ligase 1	P41216	1	1.18	1.18	77.9515	0.0626	Non-cell type specific			http://www.uniprot.org/uniprot/P41216
Letmd1	LETM1 domain-containing protein 1	Q924L1	1	1.61	1.61	41.7009	0.0111	Non-cell type specific			http://www.uniprot.org/uniprot/Q924L1
Marc2	Mitochondrial amidoxime reducing component 2	Q922Q1	1	1.48	1.48	34.8314	0.0672	Non-cell type specific			http://www.uniprot.org/uniprot/Q922Q1
Vdac3	Acetylation(N-term C)@2 Voltage-dependent anion-selective channel protein 3	Q60931	1	1.42	1.42	30.6215	0.0073	Non-cell type specific			http://www.uniprot.org/uniprot/Q60931
Akap7	A-kinase anchor protein 7 isoform gamma	Q7TN79	1	1.31	1.31	35.4825	0.037	Non-cell type specific			http://www.uniprot.org/uniprot/Q7TN79
Ate1	Arginyl-tRNA--protein transferase 1	Q9Z2A5	1	1.95	1.95	59.1464	0.0195	Non-cell type specific			http://www.uniprot.org/uniprot/Q9Z2A5
Brd4	Bromodomain-containing protein 4	Q9ESU6	1	1.23	1.23	155.895	0.099	Non-cell type specific			http://www.uniprot.org/uniprot/Q9ESU6
Brip1	Fanconi anemia group J protein homolog	Q5SXJ3	1	1.35	1.35	131.36	0.0534	Non-cell type specific			http://www.uniprot.org/uniprot/Q5SXJ3
Camkk2	Calcium/calmodulin-dependent protein kinase kinase 2	Q8C078	1.38	1	-1.38	64.4863	0.0147	Non-cell type specific			http://www.uniprot.org/uniprot/Q8C078
Cdc5l	Cell division cycle 5-like protein	Q6A068	1	2.22	2.22	92.1895	0.0131	Non-cell type specific			http://www.uniprot.org/uniprot/Q6A068
Celf2	CUGBP Elav-like family member 2	Q9Z0H4	1	1.35	1.35	54.2707	0.071	Non-cell type specific			http://www.uniprot.org/uniprot/Q9Z0H4
Cirbp	Cold-inducible RNA-binding protein	P60824	1	4.26	4.26	18.607	0.0472	Non-cell type specific			http://www.uniprot.org/uniprot/P60824
Cpsf1	Cleavage and polyadenylation specificity factor subunit 1	Q9EPU4	1	1.43	1.43	160.818	0.0787	Non-cell type specific			http://www.uniprot.org/uniprot/Q9EPU4
Cpsf3l	Integrator complex subunit 11	Q9CWS4	1	1.62	1.62	67.8436	0.0811	Non-cell type specific			http://www.uniprot.org/uniprot/Q9CWS4
Ctnnbl1	Beta-catenin-like protein 1	Q9CWL8	1	2.74	2.74	64.9801	0.0406	Non-cell type specific			http://www.uniprot.org/uniprot/Q9CWL8
Ddx1	Phosphorylation(T)@591 ATP-dependent RNA helicase DDX1	Q91VR5	1	3.79	3.79	82.5002	0.0129	Non-cell type specific			http://www.uniprot.org/uniprot/Q91VR5
Ddx21	Nucleolar RNA helicase 2	Q9JIK5	1	2.91	2.91	93.5511	0.0089	Non-cell type specific			http://www.uniprot.org/uniprot/Q9JIK5
Ddx21	Acetylation(N-term T)@44 Nucleolar RNA helicase 2	Q9JIK5	1	1.88	1.88	93.5511	0.0536	Non-cell type specific			http://www.uniprot.org/uniprot/Q9JIK5
E4f1	Transcription factor E4F1	Q8CCE9	1	1.95	1.95	84.296	0.0235	Non-cell type specific			http://www.uniprot.org/uniprot/Q8CCE9
Fbxo3	F-box only protein 3	Q9DC63	1	1.37	1.37	55.2272	0.0926	Non-cell type specific			http://www.uniprot.org/uniprot/Q9DC63
Gtf3c4	General transcription factor 3C polypeptide 4	Q8BMQ2	1	1.43	1.43	91.613	0.0961	Non-cell type specific			http://www.uniprot.org/uniprot/Q8BMQ2
H2afy	Core histone macro-H2A.1	Q9QZQ8	1	1.43	1.43	39.7352	0.0905	Non-cell type specific			http://www.uniprot.org/uniprot/Q9QZQ8
H2afy2	Core histone macro-H2A.2	Q8CCK0	1	1.81	1.81	40.0922	0.0498	Non-cell type specific			http://www.uniprot.org/uniprot/Q8CCK0
Hdac1	Histone deacetylase 1	O09106	1	1.21	1.21	55.075	0.0909	Non-cell type specific			http://www.uniprot.org/uniprot/O09106
Hist1h1e	Acetylation(N-term S)@2 Histone H1.4	P43274	1	2.06	2.06	21.8461	0.0667	Non-cell type specific			http://www.uniprot.org/uniprot/P43274
Hist1h1e	Histone H1.4	P43274	1	1.66	1.66	21.8461	0.0853	Non-cell type specific			http://www.uniprot.org/uniprot/P43274
Hnrnpa0	Heterogeneous nuclear ribonucleoprotein A0	Q9CX86	1	1.95	1.95	30.5304	0.0758	Non-cell type specific			http://www.uniprot.org/uniprot/Q9CX86
Hnrnpd	Heterogeneous nuclear ribonucleoprotein D0	Q60668	1	1.35	1.35	38.2229	0.0285	Non-cell type specific			http://www.uniprot.org/uniprot/Q60668
Hnrnpdl	Heterogeneous nuclear ribonucleoprotein D-like	Q9Z130	1	2.06	2.06	33.5588	0.0239	Non-cell type specific			http://www.uniprot.org/uniprot/Q9Z130
Hnrnph2	Heterogeneous nuclear ribonucleoprotein H2	P70333	1	1.48	1.48	49.14838-49.27957	0.0338	Non-cell type specific			http://www.uniprot.org/uniprot/P70333
Hnrnpl	Heterogeneous nuclear ribonucleoprotein L	Q8R081	1	1.8	1.8	63.9637	0.0772	Non-cell type specific			http://www.uniprot.org/uniprot/Q8R081
Hp1bp3	Heterochromatin protein 1-binding protein 3	Q3TEA8	1	2.08	2.08	60.7354	0.0567	Non-cell type specific			http://www.uniprot.org/uniprot/Q3TEA8
Ints10	Integrator complex subunit 10	Q8K2A7	1	1.98	1.98	82.0198	0.0372	Non-cell type specific			http://www.uniprot.org/uniprot/Q8K2A7
Lpp	Lipoma-preferred partner homolog	Q8BFW7	1	1.64	1.64	65.8907	0.0418	Non-cell type specific			http://www.uniprot.org/uniprot/Q8BFW7
Macrod2	O-acetyl-ADP-ribose deacetylase MACROD2	Q3UYG8	1.42	1	-1.42	52.1446	0.0283	Non-cell type specific			http://www.uniprot.org/uniprot/Q3UYG8
Map2k7	Dual specificity mitogen-activated protein kinase kinase 7	Q8CE90	1.1	1	-1.1	59.1813	0.0726	Non-cell type specific			http://www.uniprot.org/uniprot/Q8CE90
Mecp2	Methyl-CpG-binding protein 2	Q9Z2D6	10.6	1	-10.6	52.3075	0.0052	Non-cell type specific			http://www.uniprot.org/uniprot/Q9Z2D6
Mef2a	Myocyte-specific enhancer factor 2A	Q60929	1	1.23	1.23	53.5789	0.0345	Non-cell type specific			http://www.uniprot.org/uniprot/Q60929
Mrfap1	MORF4 family-associated protein 1	Q9CQL7	1	1.88	1.88	14.1941	0.018	Non-cell type specific			http://www.uniprot.org/uniprot/Q9CQL7
Myg1	UPF0160 protein MYG1, mitochondrial	Q9JK81	1	1.79	1.79	37.4503	0.0097	Non-cell type specific			http://www.uniprot.org/uniprot/Q9JK81
N4bp1	Phosphorylation(Y)@358 NEDD4-binding protein 1	Q6A037	1	Low S/N	Low S/N	99.1469	0.0003	Non-cell type specific			http://www.uniprot.org/uniprot/Q6A037
N4bp1	Phosphorylation(N-term T)@355 NEDD4-binding protein 1	Q6A037	1	Low S/N	Low S/N	99.1469	0.0004	Non-cell type specific			http://www.uniprot.org/uniprot/Q6A037
Ncor1	Nuclear receptor corepressor 1	Q60974	1	1.7	1.7	270.642	0.0217	Non-cell type specific			http://www.uniprot.org/uniprot/Q60974
Ndufaf3	NADH dehydrogenase [ubiquinone] 1 alpha subcomplex assembly factor 3	Q9JKL4	1.78	1	-1.78	20.7337	0.0204	Non-cell type specific			http://www.uniprot.org/uniprot/Q9JKL4
Nelfa	Negative elongation factor A	Q8BG30	1	2.11	2.11	57.5851	0.0975	Non-cell type specific			http://www.uniprot.org/uniprot/Q8BG30
Nelfb	Negative elongation factor B	Q8C4Y3	1	1.39	1.39	65.6363	0.0832	Non-cell type specific			http://www.uniprot.org/uniprot/Q8C4Y3
Nova1	RNA-binding protein Nova-1	Q9JKN6	1	1.28	1.28	51.7555	0.0788	Non-cell type specific			http://www.uniprot.org/uniprot/Q9JKN6
Nup155	Nuclear pore complex protein Nup155	Q99P88	1	1.73	1.73	154.987	0.027	Non-cell type specific			http://www.uniprot.org/uniprot/Q99P88
Nup188	Nucleoporin NUP188 homolog	Q6ZQH8	1	1.41	1.41	196.565	0.0379	Non-cell type specific			http://www.uniprot.org/uniprot/Q6ZQH8
Pnkp	Bifunctional polynucleotide phosphatase/kinase	Q9JLV6	1	1.56	1.56	57.2234	0.0641	Non-cell type specific			http://www.uniprot.org/uniprot/Q9JLV6
Ppm1h	Phosphorylation(S)@210 Protein phosphatase 1H	Q3UYC0	5.35	1	-5.35	56.38	0.0891	Non-cell type specific			http://www.uniprot.org/uniprot/Q3UYC0
Pura	Transcriptional activator protein Pur-alpha	P42669	1	1.19	1.19	34.7525	0.0894	Non-cell type specific			http://www.uniprot.org/uniprot/P42669
Rad50	DNA repair protein RAD50	P70388	1.16	1	-1.16	153.488	0.0858	Non-cell type specific			http://www.uniprot.org/uniprot/P70388
Raly	RNA-binding protein Raly	Q64012	1	1.55	1.55	33.0567	0.0942	Non-cell type specific			http://www.uniprot.org/uniprot/Q64012
Rbm12	RNA-binding protein 12	Q8R4X3	1	1.37	1.37	102.796	0.0093	Non-cell type specific			http://www.uniprot.org/uniprot/Q8R4X3
Rbmx	RNA-binding motif protein, X chromosome	Q9WV02	1	1.26	1.26	42.16967-42.30086	0.0237	Non-cell type specific			http://www.uniprot.org/uniprot/Q9WV02
Rfc4	Replication factor C subunit 4	Q99J62	1	1.83	1.83	39.8668	0.0725	Non-cell type specific			http://www.uniprot.org/uniprot/Q99J62
Rnps1	RNA-binding protein with serine-rich domain 1	Q99M28	1	1.38	1.38	34.2082	0.0412	Non-cell type specific			http://www.uniprot.org/uniprot/Q99M28
Rps6ka2	Ribosomal protein S6 kinase alpha-2	Q9WUT3	1	2.21	2.21	83.1566	0.0469	Non-cell type specific			http://www.uniprot.org/uniprot/Q9WUT3
Safb	Scaffold attachment factor B1	D3YXK2	1	1.46	1.46	104.972	0.0193	Non-cell type specific			http://www.uniprot.org/uniprot/D3YXK2
Sf3b6	Splicing factor 3B subunit 6	P59708	1	1.42	1.42	14.5849	0.0681	Non-cell type specific			http://www.uniprot.org/uniprot/P59708
Smarca1	Probable global transcription activator SNF2L1	Q6PGB8	1	2.15	2.15	121.715	0.0404	Non-cell type specific			http://www.uniprot.org/uniprot/Q6PGB8
Smarcd1	SWI/SNF-related matrix-associated actin-dependent regulator of chromatin subfamily D member 1	Q61466	1.23	1	-1.23	58.2446	0.0652	Non-cell type specific			http://www.uniprot.org/uniprot/Q61466
Smarce1	SWI/SNF-related matrix-associated actin-dependent regulator of chromatin subfamily E member 1	O54941	1	1.22	1.22	46.6384	0.0472	Non-cell type specific			http://www.uniprot.org/uniprot/O54941
Snrpa	U1 small nuclear ribonucleoprotein A	Q62189	1	1.39	1.39	31.8353	0.0409	Non-cell type specific			http://www.uniprot.org/uniprot/Q62189
Snrpb2	U2 small nuclear ribonucleoprotein B''	Q9CQI7	1	1.87	1.87	25.3233	0.0506	Non-cell type specific			http://www.uniprot.org/uniprot/Q9CQI7
Srrt	Serrate RNA effector molecule homolog	Q99MR6	1	1.35	1.35	100.321	0.0032	Non-cell type specific			http://www.uniprot.org/uniprot/Q99MR6
Srsf7	Serine/arginine-rich splicing factor 7	Q8BL97	1	1.26	1.26	30.8175	0.0853	Non-cell type specific			http://www.uniprot.org/uniprot/Q8BL97
Tp53bp1	Tumor suppressor p53-binding protein 1	P70399	1	1.35	1.35	211.34	0.0862	Non-cell type specific			http://www.uniprot.org/uniprot/P70399
Ttc3	E3 ubiquitin-protein ligase TTC3	O88196	1	1.4	1.4	223.931	0.0374	Non-cell type specific			http://www.uniprot.org/uniprot/O88196
Ttc5	Tetratricopeptide repeat protein 5	Q99LG4	1	1.37	1.37	48.7953	0.0488	Non-cell type specific			http://www.uniprot.org/uniprot/Q99LG4
Ublcp1	Ubiquitin-like domain-containing CTD phosphatase 1	Q8BGR9	1	3.53	3.53	36.7055	0.0679	Non-cell type specific			http://www.uniprot.org/uniprot/Q8BGR9
Wdr46	WD repeat-containing protein 46	Q9Z0H1	1	2.21	2.21	69.0482	0.011	Non-cell type specific			http://www.uniprot.org/uniprot/Q9Z0H1
Xpo5	Exportin-5	Q924C1	1.09	1	-1.09	136.842	0.0939	Non-cell type specific			http://www.uniprot.org/uniprot/Q924C1
Xrcc5	X-ray repair cross-complementing protein 5	P27641	1	1.75	1.75	82.9257	0.0596	Non-cell type specific			http://www.uniprot.org/uniprot/P27641
Zmym2	Zinc finger MYM-type protein 2	Q9CU65	1	1.3	1.3	154.642	0.0144	Non-cell type specific			http://www.uniprot.org/uniprot/Q9CU65
Zmym3	Zinc finger MYM-type protein 3	Q9JLM4	1	2.01	2.01	152.879	0.0153	Non-cell type specific			http://www.uniprot.org/uniprot/Q9JLM4
Znf827	Zinc finger protein 827	Q505G8	1.38	1	-1.38	118.536	0.0753	Non-cell type specific			http://www.uniprot.org/uniprot/Q505G8
	Ester hydrolase C11orf54 homolog	Q91V76	1	1.83	1.83	34.9959	0.073	Non-cell type specific			http://www.uniprot.org/uniprot/Q91V76
Fam169a	Soluble lamin-associated protein of 75 kDa	Q5XG69	1	1.15	1.15	73.2397	0.0505	Non-cell type specific			http://www.uniprot.org/uniprot/Q5XG69
Sun2	SUN domain-containing protein 2	Q8BJS4	1	2.86	2.86	81.6054	0.077	Non-cell type specific			http://www.uniprot.org/uniprot/Q8BJS4
Tmpo	Lamina-associated polypeptide 2, isoforms beta/delta/epsilon/gamma	Q61029	1	1.47	1.47	50.3728	0.0649	Non-cell type specific			http://www.uniprot.org/uniprot/Q61029
Nup107	Nuclear pore complex protein Nup107	Q8BH74	1	1.26	1.26	106.717	0.0906	Non-cell type specific			http://www.uniprot.org/uniprot/Q8BH74
Wdfy3	Phosphorylation(S)@932 WD repeat and FYVE domain-containing protein 3	Q6VNB8	1	2.31	2.31	392.338	0.0344	Non-cell type specific			http://www.uniprot.org/uniprot/Q6VNB8
Nav3	Neuron navigator 3	Q80TN7	2.35	1	-2.35	252.301	0.0278	Non-cell type specific			http://www.uniprot.org/uniprot/Q80TN7
Luc7l2	Putative RNA-binding protein Luc7-like 2	Q7TNC4	1	1.28	1.28	46.5829	0.0324	Non-cell type specific			http://www.uniprot.org/uniprot/Q7TNC4
Luc7l3	Luc7-like protein 3	Q5SUF2	1	1.79	1.79	51.4501	0.0735	Non-cell type specific			http://www.uniprot.org/uniprot/Q5SUF2
Pnn	Pinin	O35691	1	1.35	1.35	82.3044	0.0116	Non-cell type specific			http://www.uniprot.org/uniprot/O35691
Srp54	Signal recognition particle 54 kDa protein	P14576	1	1.97	1.97	55.7207	0.0607	Non-cell type specific			http://www.uniprot.org/uniprot/P14576
Srrm2	Phosphorylation(T)@1836 Serine/arginine repetitive matrix protein 2	Q8BTI8	1	2.23	2.23	294.84	0.044	Non-cell type specific			http://www.uniprot.org/uniprot/Q8BTI8
Znf638	Zinc finger protein 638	Q61464	1	1.62	1.62	218.134	0.0277	Non-cell type specific			http://www.uniprot.org/uniprot/Q61464
Rab12	Acetylation(N-term M)@1 Ras-related protein Rab-12	P35283	1	1.12	1.12	27.3285	0.0808	Non-cell type specific			http://www.uniprot.org/uniprot/P35283
Apoa1	Apolipoprotein A-I	Q00623	1.69	1	-1.69	27.82218-28.81527	0.052	Non-cell type specific			http://www.uniprot.org/uniprot/Q00623
Fga	Fibrinogen alpha chain	E9PV24	1.63	1	-1.63	1.79687-83.57486	0.0928	Non-cell type specific			http://www.uniprot.org/uniprot/E9PV24
Gc	Vitamin D-binding protein	P21614	2.34	1	-2.34	51.8661	0.0052	Non-cell type specific			http://www.uniprot.org/uniprot/P21614
Hpx	Hemopexin	Q91X72	2.94	1	-2.94	48.9368	0.0753	Non-cell type specific			http://www.uniprot.org/uniprot/Q91X72
Mug1	Murinoglobulin-1	P28665	2.67	1	-2.67	162.253	0.0684	Non-cell type specific			http://www.uniprot.org/uniprot/P28665
Mug2	Murinoglobulin-2	P28666	2.34	1	-2.34	159.403	0.0745	Non-cell type specific			http://www.uniprot.org/uniprot/P28666
R3hdml	Peptidase inhibitor R3HDML	A2A5I3	0	1	1	22.1442	0.0898	Non-cell type specific			http://www.uniprot.org/uniprot/A2A5I3
Rnpep	Aminopeptidase B	Q8VCT3	3.47	1	-3.47	72.2851	0.0051	Non-cell type specific			http://www.uniprot.org/uniprot/Q8VCT3
Rnpep	Acetylation(N-term M)@1 Aminopeptidase B	Q8VCT3	2.02	1	-2.02	72.2851	0.0501	Non-cell type specific			http://www.uniprot.org/uniprot/Q8VCT3
Serpina1a	Alpha-1-antitrypsin 1-1	P07758	1.91	1	-1.91	43.5145	0.037	Non-cell type specific			http://www.uniprot.org/uniprot/P07758
Serpina3k	Serine protease inhibitor A3K	P07759	12.78	1	-12.78	44.7421	0.0323	Non-cell type specific			http://www.uniprot.org/uniprot/P07759
Vwa8	von Willebrand factor A domain-containing protein 8	Q8CC88	1	1.51	1.51	211.584	0.0915	Non-cell type specific			http://www.uniprot.org/uniprot/Q8CC88
Svip	Small VCP/p97-interacting protein	Q3UZP4	1	2.07	2.07	8.2324	0.0069	Non-cell type specific			http://www.uniprot.org/uniprot/Q3UZP4
Atp6ap1	V-type proton ATPase subunit S1	Q9R1Q9	1	1.22	1.22	47.7376	0.09	Non-cell type specific			http://www.uniprot.org/uniprot/Q9R1Q9
