# Supplementary material for: RNA sequencing and proteomics approaches reveal novel deficits in the cortex of Mecp2-deficient mice, a model for Rett syndrome
Source: Mol Autism. 2017 Oct 24;8:56. doi: 10.1186/s13229-017-0174-4 (PMC5655833; doi:10.1186/s13229-017-0174-4)
Supplement: Supplementary file 4 — CNS cell type-specific genes from Zhang et al.’s study compared to the Sharma et al. study. Significant DE genes (DEG) identified as cell type-specific from the Zhang et al. study [69] were compared to CNS cell type-enriched proteins identified from the Sharma et al. study [60]. Each tab contains information on one specific CNS cell type. Within each tab, information is broken up by 3 parts: part 1 (highlighted in blue)—gene expression information on genes identified in this study, including WT and Mecp2 Jae/y FPKM values, Log2 fold change expression, and q-value (FDR); part 2 (highlighted in light orange)—gene identified as CNS cell type-specific in the Zhang et al. study [69] along with the respective gene’s fold change enrichment in the identified cell type relative to all other CNS cell types; and part 3 (highlighted in purple)—gene/protein identified as CNS cell type-specific in the Sharma et al. study [60] along with the respective gene’s fold change enrichment (Log2 fold expression and Log2 LFQ intensity) in the identified cell type relative to all other CNS cell types, −Log10 p-value, standard deviation in LFQ intensity, and UniProt accession identity (major protein IDs). For oligodendrocytic-enriched genes, genes enriched in oligodendrocyte precursor cells (OPC), newly formed oligodendrocytes, and myelinating oligodendrocytes from the Zhang et al. study [69] were combined under the broad category “oligodendrocyte-enriched.” For endothelial-enriched genes, only genes identified as endothelial-enriched genes from the Zhang et al. study [69] are provided since the Sharma et al. study [60] did not examine endothelial cells. File format: Microsoft Excel spreadsheet. (XLS 71 kb) [file 13229_2017_174_MOESM4_ESM.xls]

## Sheet: Neuronal DEG
Significant DE Genes From This Study					Zhang et al. 2014 Study		Sharma et al. 2015 Study
Gene	WT FPKM	Mecp2Jae/y FPKM	Log2 Fold Change	q-value (FDR)	Gene	Fold Change (Neuron/ Other CNS Cell Types)	Gene names	Protein names	Log2 Fold Expression	Log2 LFQ Intensity	-Log10 p-value	Standard Deviation in LFQ intensity	Majority protein IDs
Shank1	86.5423	59.801	-0.533236	0.00225192	Shank1	10.251	#N/A	#N/A	#N/A	#N/A	#N/A	#N/A	#N/A
Pgm2l1	77.5171	62.8183	-0.30333	0.0261986	Pgm2l1	10.673	#N/A	#N/A	#N/A	#N/A	#N/A	#N/A	#N/A
Nov	72.5536	53.0478	-0.451754	0.00225192	Nov	10.865	#N/A	#N/A	#N/A	#N/A	#N/A	#N/A	#N/A
Jph4	107.172	81.7033	-0.391462	0.00225192	Jph4	11.15	#N/A	#N/A	#N/A	#N/A	#N/A	#N/A	#N/A
Dgkg	13.7826	19.5138	0.501648	0.00225192	Dgkg	11.309	#N/A	#N/A	#N/A	#N/A	#N/A	#N/A	#N/A
Serpini1	180.087	221.901	0.301227	0.0331012	Serpini1	11.434	#N/A	#N/A	#N/A	#N/A	#N/A	#N/A	#N/A
Scn3b	28.0578	21.2272	-0.402486	0.00225192	Scn3b	11.791	#N/A	#N/A	#N/A	#N/A	#N/A	#N/A	#N/A
Nap1l2	64.2994	82.7086	0.363233	0.00410877	Nap1l2	12.041	#N/A	#N/A	#N/A	#N/A	#N/A	#N/A	#N/A
Calb1	86.0026	67.858	-0.341862	0.00980372	Calb1	12.984	#N/A	#N/A	#N/A	#N/A	#N/A	#N/A	#N/A
Efna5	10.4481	14.4103	0.463861	0.00225192	Efna5	14.499	#N/A	#N/A	#N/A	#N/A	#N/A	#N/A	#N/A
Tmem91	10.0634	6.66868	-0.593644	0.0085267	Tmem91	14.946	#N/A	#N/A	#N/A	#N/A	#N/A	#N/A	#N/A
Zmat4	18.4039	27.5955	0.584417	0.00225192	Zmat4	15.011	#N/A	#N/A	#N/A	#N/A	#N/A	#N/A	#N/A
Gpr88	51.3277	64.6529	0.332976	0.0144568	Gpr88	17.545	#N/A	#N/A	#N/A	#N/A	#N/A	#N/A	#N/A
Spock1	85.6516	104.689	0.289553	0.0465915	Spock1	18.36	#N/A	#N/A	#N/A	#N/A	#N/A	#N/A	#N/A
Kcnip2	42.6872	33.1152	-0.36631	0.00739579	Kcnip2	18.473	#N/A	#N/A	#N/A	#N/A	#N/A	#N/A	#N/A
Cdr1	31.3733	40.2351	0.358919	0.0164672	Cdr1	18.512	#N/A	#N/A	#N/A	#N/A	#N/A	#N/A	#N/A
Slc2a13	32.8532	42.1082	0.35807	0.0085267	Slc2a13	18.825	#N/A	#N/A	#N/A	#N/A	#N/A	#N/A	#N/A
Neurod6	51.0114	39.8004	-0.358036	0.00980372	Neurod6	19.425	#N/A	#N/A	#N/A	#N/A	#N/A	#N/A	#N/A
Gabra5	24.601	19.2786	-0.351719	0.0271138	Gabra5	22.347	#N/A	#N/A	#N/A	#N/A	#N/A	#N/A	#N/A
Adcyap1	11.6783	8.03521	-0.539416	0.00410877	Adcyap1	28.188	#N/A	#N/A	#N/A	#N/A	#N/A	#N/A	#N/A
Gap43	201.74	145.581	-0.470674	0.00225192	Gap43	29.371	#N/A	#N/A	#N/A	#N/A	#N/A	#N/A	#N/A
Calb2	11.9825	6.55423	-0.870429	0.00225192	Calb2	29.749	#N/A	#N/A	#N/A	#N/A	#N/A	#N/A	#N/A
Necab1	45.6761	36.4608	-0.325092	0.02342	Necab1	30.537	#N/A	#N/A	#N/A	#N/A	#N/A	#N/A	#N/A
Crhbp	14.5842	18.9288	0.37618	0.0347093	Crhbp	46.715	#N/A	#N/A	#N/A	#N/A	#N/A	#N/A	#N/A
Nxph3	11.1986	7.25558	-0.626157	0.00225192	Nxph3	48.094	#N/A	#N/A	#N/A	#N/A	#N/A	#N/A	#N/A
Tac2	11.4786	7.7038	-0.575303	0.013397	Tac2	51.829	#N/A	#N/A	#N/A	#N/A	#N/A	#N/A	#N/A
Tbr1	59.7703	77.0246	0.365891	0.00410877	Tbr1	89.117	#N/A	#N/A	#N/A	#N/A	#N/A	#N/A	#N/A
Pcsk1	10.5509	7.84822	-0.426933	0.00980372	Pcsk1	94.869	#N/A	#N/A	#N/A	#N/A	#N/A	#N/A	#N/A
Nell1	15.873	24.6149	0.632958	0.00225192	Nell1	97.089	#N/A	#N/A	#N/A	#N/A	#N/A	#N/A	#N/A
Clstn2	17.5899	23.3525	0.408829	0.00225192	Clstn2	116.28	#N/A	#N/A	#N/A	#N/A	#N/A	#N/A	#N/A
Snhg11	71.9609	87.9722	0.289835	0.0372438	Snhg11	298.65	#N/A	#N/A	#N/A	#N/A	#N/A	#N/A	#N/A

## Sheet: Astrocytic DEG
Significant DE Genes From This Study					Zhang et al. 2014 Study		Sharma et al. 2015 Study
Gene	WT FPKM	Mecp2Jae/y FPKM	Log2 Fold Change	q-value (FDR)	Gene	Fold Change (Astrocyte/ Other CNS Cell Types)	Gene names	Protein names	Log2 Fold Expression	Log2 LFQ Intensity	-Log10 p-value	Standard Deviation in LFQ intensity	Majority protein IDs
Aqp4	64.7039	39.7582	-0.702602	0.00225192	Aqp4	70.415	Aqp4	Aquaporin-4	5.6	31.31	7.10309	0.279137	P55088;P55088-3;P55088-2
Arhgef26	12.3824	9.30172	-0.412717	0.00225192	Arhgef26	14.012	Arhgef26	Protein Arhgef26	6.36	31.34	3.89561	0.478651	D3YYY8
Btbd17	21.2753	11.5632	-0.879639	0.00225192	Btbd17	14.906	Btbd17	BTB/POZ domain-containing protein 17	4.66	30.55	5.5478	0.247338	Q9DB72
Ephx2	15.7681	11.1498	-0.499998	0.00225192	Ephx2	26.464	Ephx2	Bifunctional epoxide hydrolase 2;Cytosolic epoxide hydrolase 2;Lipid-phosphate phosphatase	6.17	32.93	6.12803	0.38822	P34914;P34914-2
Gfap	82.0752	64.4397	-0.348997	0.00410877	Gfap	16.762	Gfap	Glial fibrillary acidic protein	4.59	37.53	8.32924	0.162897	P03995
Grm3	36.3861	23.0731	-0.657175	0.00225192	Grm3	47.967	Grm3	Metabotropic glutamate receptor 3	5.47	31.82	8.01107	0.21622	Q9QYS2
AI464131	17.4439	13.4217	-0.378155	0.00980372	AI464131	27.867	Kiaa1161	Uncharacterized family 31 glucosidase KIAA1161	8.25	32.61	7.15243	0.495108	Q69ZQ1
Mfge8	140.808	95.673	-0.557547	0.00225192	Mfge8	15.667	Mfge8	Lactadherin	4.7	33.02	3.90897	0.220972	P21956-2;P21956
Mlc1	128.479	103.308	-0.314577	0.0296552	Mlc1	27.057	Mlc1	Membrane protein MLC1	3.68	29.39	5.01106	0.0975552	Q8VHK5;E9QP87
Ncan	40.978	29.1466	-0.491523	0.00225192	Ncan	18.152	Ncan	Neurocan core protein	4.25	32.04	4.66431	0.415282	P55066
Pbxip1	16.3907	11.6788	-0.488986	0.00225192	Pbxip1	7.4955	Pbxip1	Pre-B-cell leukemia transcription factor-interacting protein 1	6.02	31.43	4.55696	0.64292	Q3TVI8
Ppap2b	164.314	133.522	-0.299376	0.0315409	Ppap2b	16.443	Ppap2b	Lipid phosphate phosphohydrolase 3	3.89	31.88	6.65418	0.146718	Q99JY8
Ptn	212.987	147.132	-0.53366	0.00225192	Ptn	6.4045	Ptn	Pleiotrophin	3.56	28.84	6.70768	0.142491	P63089
Sfxn5	79.1531	61.2215	-0.370608	0.00225192	Sfxn5	12.387	Sfxn5	Sideroflexin-5	3.53	35.04	4.53118	0.261005	Q925N0;Q8BRQ9;D3YXH5
Slc1a3	341.698	274.991	-0.31334	0.0302073	Slc1a3	26.446	Slc1a3	Excitatory amino acid transporter 1	4.11	35.04	6.49746	0.147955	P56564
Slc9a3r1	43.0977	31.9498	-0.431803	0.00225192	Slc9a3r1	6.9743	Slc9a3r1	Na(+)/H(+) exchange regulatory cofactor NHE-RF1	3.57	33.32	4.89882	0.158668	P70441
Tst	22.6957	13.1558	-0.786721	0.00225192	Tst	16.49	Tst	Thiosulfate sulfurtransferase	3.44	35.03	5.63845	0.0219682	P52196
Fads2	111.505	82.7443	-0.430374	0.00225192	Fads2	6.5752	#N/A	#N/A	#N/A	#N/A	#N/A	#N/A	#N/A
Tmem229a	37.1531	27.6079	-0.428403	0.00225192	Tmem229a	7.4236	#N/A	#N/A	#N/A	#N/A	#N/A	#N/A	#N/A
Fos	9.91234	13.0264	0.394137	0.0289851	Fos	7.468	#N/A	#N/A	#N/A	#N/A	#N/A	#N/A	#N/A
Mfap3l	26.543	20.8982	-0.344953	0.0153345	Mfap3l	7.8581	#N/A	#N/A	#N/A	#N/A	#N/A	#N/A	#N/A
S1pr1	119.202	92.5962	-0.364385	0.00739579	S1pr1	8.2067	#N/A	#N/A	#N/A	#N/A	#N/A	#N/A	#N/A
Lix1	29.9161	19.8051	-0.595049	0.00225192	Lix1	8.2699	#N/A	#N/A	#N/A	#N/A	#N/A	#N/A	#N/A
Tnfrsf19	30.1284	23.8523	-0.336995	0.0183515	Tnfrsf19	8.4484	#N/A	#N/A	#N/A	#N/A	#N/A	#N/A	#N/A
Scg3	258.794	203.938	-0.343671	0.013397	Scg3	8.5443	#N/A	#N/A	#N/A	#N/A	#N/A	#N/A	#N/A
Plagl1	9.36111	12.8705	0.459316	0.00225192	Plagl1	9.8603	#N/A	#N/A	#N/A	#N/A	#N/A	#N/A	#N/A
Wwc1	43.0058	29.7578	-0.531264	0.00225192	Wwc1	10.112	#N/A	#N/A	#N/A	#N/A	#N/A	#N/A	#N/A
Vegfa	20.8833	16.0626	-0.37864	0.0144568	Vegfa	10.672	#N/A	#N/A	#N/A	#N/A	#N/A	#N/A	#N/A
Ptprz1	49.0893	39.9816	-0.296073	0.0307388	Ptprz1	10.905	#N/A	#N/A	#N/A	#N/A	#N/A	#N/A	#N/A
Igdcc4	13.6334	9.29567	-0.552519	0.00225192	Igdcc4	10.992	#N/A	#N/A	#N/A	#N/A	#N/A	#N/A	#N/A
Tril	23.8374	18.9585	-0.330381	0.0204393	Tril	11.621	#N/A	#N/A	#N/A	#N/A	#N/A	#N/A	#N/A
Ccnd2	20.0875	13.1478	-0.611473	0.00225192	Ccnd2	12.628	#N/A	#N/A	#N/A	#N/A	#N/A	#N/A	#N/A
Hapln1	15.0595	9.25326	-0.702644	0.00225192	Hapln1	13.574	#N/A	#N/A	#N/A	#N/A	#N/A	#N/A	#N/A
Lcat	25.4085	15.7713	-0.688005	0.00225192	Lcat	14.684	#N/A	#N/A	#N/A	#N/A	#N/A	#N/A	#N/A
Pla2g7	148.178	109.714	-0.433583	0.00225192	Pla2g7	15.675	#N/A	#N/A	#N/A	#N/A	#N/A	#N/A	#N/A
Fjx1	51.4982	38.4279	-0.422369	0.00225192	Fjx1	16.103	#N/A	#N/A	#N/A	#N/A	#N/A	#N/A	#N/A
Hes5	13.968	9.1511	-0.610113	0.00225192	Hes5	17.733	#N/A	#N/A	#N/A	#N/A	#N/A	#N/A	#N/A
Igfbp2	40.5615	17.7752	-1.19025	0.00225192	Igfbp2	17.988	#N/A	#N/A	#N/A	#N/A	#N/A	#N/A	#N/A
Emp2	10.6738	6.3941	-0.739264	0.00225192	Emp2	18.529	#N/A	#N/A	#N/A	#N/A	#N/A	#N/A	#N/A
Fabp7	42.3458	16.6024	-1.35083	0.00225192	Fabp7	19.225	#N/A	#N/A	#N/A	#N/A	#N/A	#N/A	#N/A
Rgs20	40.1588	30.4188	-0.400755	0.0111777	Rgs20	21.819	#N/A	#N/A	#N/A	#N/A	#N/A	#N/A	#N/A
Vcam1	16.36	10.1543	-0.688088	0.00225192	Vcam1	22.457	#N/A	#N/A	#N/A	#N/A	#N/A	#N/A	#N/A
Dio2	51.0532	26.6196	-0.93951	0.00225192	Dio2	31.327	#N/A	#N/A	#N/A	#N/A	#N/A	#N/A	#N/A
Chrdl1	14.1418	8.82482	-0.68033	0.00225192	Chrdl1	36.535	#N/A	#N/A	#N/A	#N/A	#N/A	#N/A	#N/A
Itih3	8.82536	13.4357	0.60634	0.00225192	Itih3	52.572	#N/A	#N/A	#N/A	#N/A	#N/A	#N/A	#N/A
Ppp1r3c	43.0627	30.8722	-0.48013	0.00225192	Ppp1r3c	63.406	#N/A	#N/A	#N/A	#N/A	#N/A	#N/A	#N/A

## Sheet: Oligodendrocytic DEG
Significant DE Genes From This Study					Zhang et al. 2014 Study		Sharma et al. 2015 Study
Gene	WT FPKM	Mecp2Jae/y FPKM	Log2 Fold Change	q-value (FDR)	Gene	Fold Change (Oligodendrocytes*/ Other CNS Cell Types)	Gene names	Protein names	Log2 Fold Expression	Log2 LFQ Intensity	-Log10 p-value	Standard Deviation in LFQ intensity	Majority protein IDs
Bcat1	13.4956	16.7161	0.308758	0.0302073	Bcat1	7.6643	Bcat1	Branched-chain-amino-acid aminotransferase	3.34	31.4	2.76784	0.135827	Q8CBC8
Gpr17	16.7615	11.5545	-0.53669	0.00225192	Gpr17	261.32	Gpr17	Uracil nucleotide/cysteinyl leukotriene receptor	5.17	29.92	5.78385	0.470482	Q6NS65
Kndc1	8.74942	10.987	0.328536	0.0183515	Kndc1	60.365	Kndc1	Protein very KIND	3.92	29.48	1.68639	1.02388	Q0KK55;D3Z5B8
Pdgfra	14.7279	11.7048	-0.331455	0.0174309	Pdgfra	93.305	Pdgfra	Platelet-derived growth factor receptor alpha	5.51	30.91	3.97456	0.628972	P26618;P26618-2
Phldb1	13.2438	10.6396	-0.315874	0.040985	Phldb1	12.144	Phldb1	Pleckstrin homology-like domain family B member 1	5.29	32.9	6.37396	0.231193	D3Z0X5;Q6PDH0;D3Z4N0;E9PWB1;F6RUK9;F6RYD0
S100b	116.778	86.3211	-0.435979	0.00225192	S100b	24.442	S100b	Protein S100-B	3.98	32.22	3.00435	0.30224	P50114
Ugt8a	26.7378	21.0434	-0.345514	0.035027	Ugt8a	650.07	Ugt8	2-hydroxyacylsphingosine 1-beta-galactosyltransferase	5.68	35.2	7.34286	0.259942	Q64676
Rprm	61.6561	76.3249	0.307909	0.0460259	Rprm	4.7047	#N/A	#N/A	#N/A	#N/A	#N/A	#N/A	#N/A
Rlbp1	14.1887	9.87275	-0.523222	0.00225192	Rlbp1	5.1736	#N/A	#N/A	#N/A	#N/A	#N/A	#N/A	#N/A
Metrn	49.8961	34.0946	-0.549384	0.00225192	Metrn	5.322	#N/A	#N/A	#N/A	#N/A	#N/A	#N/A	#N/A
Gfra1	16.7963	21.1924	0.335405	0.0244808	Gfra1	5.3924	#N/A	#N/A	#N/A	#N/A	#N/A	#N/A	#N/A
Me3	10.0887	12.9235	0.357252	0.0244808	Me3	6.2339	#N/A	#N/A	#N/A	#N/A	#N/A	#N/A	#N/A
Wscd1	24.5565	17.7783	-0.465992	0.00225192	Wscd1	6.4057	#N/A	#N/A	#N/A	#N/A	#N/A	#N/A	#N/A
Slc24a4	6.24963	9.87328	0.65976	0.00225192	Slc24a4	6.9672	#N/A	#N/A	#N/A	#N/A	#N/A	#N/A	#N/A
Efnb3	22.4967	16.1143	-0.481371	0.00225192	Efnb3	7.8182	#N/A	#N/A	#N/A	#N/A	#N/A	#N/A	#N/A
Pcdh9	33.8507	41.5569	0.295903	0.0381411	Pcdh9	8.371	#N/A	#N/A	#N/A	#N/A	#N/A	#N/A	#N/A
Qdpr	115.753	85.7683	-0.432538	0.00225192	Qdpr	9.3876	#N/A	#N/A	#N/A	#N/A	#N/A	#N/A	#N/A
S100a6	21.0422	12.3044	-0.774113	0.00225192	S100a6	9.6088	#N/A	#N/A	#N/A	#N/A	#N/A	#N/A	#N/A
Dscam	10.9885	13.4845	0.295308	0.0487666	Dscam	10.495	#N/A	#N/A	#N/A	#N/A	#N/A	#N/A	#N/A
Trp53inp2	80.1863	65.3749	-0.29462	0.0358469	Trp53inp2	11.773	#N/A	#N/A	#N/A	#N/A	#N/A	#N/A	#N/A
Shisa4	110.781	79.7839	-0.473537	0.00225192	Shisa4	12.374	#N/A	#N/A	#N/A	#N/A	#N/A	#N/A	#N/A
Tyro3	51.4503	41.9448	-0.294688	0.0331012	Tyro3	12.721	#N/A	#N/A	#N/A	#N/A	#N/A	#N/A	#N/A
Pou3f1	10.6596	13.5576	0.346939	0.0460259	Pou3f1	14.225	#N/A	#N/A	#N/A	#N/A	#N/A	#N/A	#N/A
Dcn	14.4136	10.6577	-0.435533	0.0183515	Dcn	15.946	#N/A	#N/A	#N/A	#N/A	#N/A	#N/A	#N/A
Kcna1	27.0101	33.5861	0.314366	0.0193732	Kcna1	51.221	#N/A	#N/A	#N/A	#N/A	#N/A	#N/A	#N/A
Lpar1	16.2218	11.6592	-0.476466	0.00225192	Lpar1	71.833	#N/A	#N/A	#N/A	#N/A	#N/A	#N/A	#N/A
*Genes enriched in Oligodendrocyte precursor cells (OPCs), newly formed oligodendrocytes, and myelinating oligodendrocytes from the Zhang et al. 2014 study were combined into one category "Oligodendrocytes" for the purposes of this analysis

## Sheet: Microglial DEG
Significant DE Genes From This Study					Zhang et al. 2014 Study		Sharma et al. 2015 Study
Gene	WT FPKM	Mecp2Jae/y FPKM	Log2 Fold Change	q-value (FDR)	Gene	Fold Change (Microglia/ Other CNS Cell Types)	Gene names	Protein names	Log2 Fold Expression	Log2 LFQ Intensity	-Log10 p-value	Standard Deviation in LFQ intensity	Majority protein IDs
C1qa	49.7294	37.6702	-0.400675	0.0085267	C1qa	185.04	C1qa	Complement C1q subcomponent subunit A	3.55	29.14	3.85707	0.522079	P98086
Fcrls	19.3081	10.5722	-0.868931	0.00225192	Fcrls	122.48	Fcrls	IFGP2	5.42	31.09	2.3184	1.15799	Q9EQY5
Fmnl1	34.4872	27.7552	-0.313304	0.0271138	Fmnl1	30.744	Fmnl1	Formin-like protein 1	7.63	32.49	7.2669	0.223	Q9JL26
Gm13889	15.7839	10.7734	-0.550977	0.00579066	Gm13889	19.055	#N/A	#N/A	#N/A	#N/A	#N/A	#N/A	#N/A
Hexa	38.5839	30.7206	-0.328791	0.035027	Hexa	20.219	#N/A	#N/A	#N/A	#N/A	#N/A	#N/A	#N/A
Spp1	11.7716	8.20242	-0.521191	0.0153345	Spp1	20.763	#N/A	#N/A	#N/A	#N/A	#N/A	#N/A	#N/A
Tyrobp	28.8551	20.4886	-0.494006	0.0331012	Tyrobp	100.39	#N/A	#N/A	#N/A	#N/A	#N/A	#N/A	#N/A
Olfml3	23.2747	14.5641	-0.67635	0.00225192	Olfml3	107.49	#N/A	#N/A	#N/A	#N/A	#N/A	#N/A	#N/A
Laptm5	28.1529	22.3548	-0.332698	0.0251785	Laptm5	129.91	#N/A	#N/A	#N/A	#N/A	#N/A	#N/A	#N/A
Tmem119	15.2178	11.4921	-0.405124	0.0123806	Tmem119	209.65	#N/A	#N/A	#N/A	#N/A	#N/A	#N/A	#N/A

## Sheet: Endothelial DEG
Significant DE Genes From This Study					Zhang et al. 2014 Study		Sharma et al. 2015 Study
Gene	WT FPKM	Mecp2Jae/y FPKM	Log2 Fold Change	q-value (FDR)	Gene	Fold Change (Endothelia/ Other CNS Cell Types)	Gene names	Protein names	Log2 Fold Expression	Log2 LFQ Intensity	-Log10 p-value	Standard Deviation in LFQ intensity	Majority protein IDs
Rassf3	18.0674	24.27	0.425786	0.00579066	Rassf3	12.165
Pls3	69.0284	50.7619	-0.443444	0.00225192	Pls3	12.617
Myl4	22.5426	14.2962	-0.657023	0.00225192	Myl4	17.237
Slco1c1	37.8644	27.5703	-0.457729	0.00225192	Slco1c1	17.244
Apln	23.702	13.413	-0.821383	0.00225192	Apln	20.583
Serpinh1	14.9838	10.1779	-0.55796	0.00225192	Serpinh1	25.1			No studies were done on endothelial cells in this study.
Tpm4	21.77	14.925	-0.544611	0.00225192	Tpm4	25.181
Adora2a	6.06328	11.5522	0.929992	0.00225192	Adora2a	26.026
Vim	31.4897	23.3465	-0.431675	0.00579066	Vim	30.119
Myo1b	9.87999	13.0015	0.396093	0.00410877	Myo1b	33.069
Palmd	10.1389	7.30349	-0.473242	0.00579066	Palmd	42.488
Tfrc	27.8386	36.6926	0.398403	0.00579066	Tfrc	44.568
Vwa1	12.6664	8.82057	-0.522064	0.00225192	Vwa1	79.758
Itm2a	56.9598	41.4473	-0.458666	0.00410877	Itm2a	151.4
