# Supplementary material for: RNA sequencing and proteomics approaches reveal novel deficits in the cortex of Mecp2-deficient mice, a model for Rett syndrome
Source: Mol Autism. 2017 Oct 24;8:56. doi: 10.1186/s13229-017-0174-4 (PMC5655833; doi:10.1186/s13229-017-0174-4)
Supplement: Supplementary file 5 — Gene size and fold change expression breakdown for CNS cell type-specific DE genes. Significant DE genes with CNS cell type-specific designations were broken down into 4 categories—(1) decreased expression, gene size < 100 kb (blue); (2) decreased expression, gene size > 100 kb (light orange); (3) increased expression, gene size < 100 kb (purple); and (4) increased expression, gene size > 100 kb (red). Within each category, DE genes are organized by their respective CNS cell type-specific distribution. The exact Log2 fold change and gene size (kb) values are listed for each DE gene. File format: Microsoft Excel spreadsheet. (XLS 66 kb) [file 13229_2017_174_MOESM5_ESM.xls]

## Sheet: DEG-Gene size v Fold Change Exp
Decreased Expression, Gene Size < 100 kb					Decreased Expression, Gene Size > 100 kb					Increased Expression, Gene Size < 100 kb					Increased Expression, Gene Size > 100 kb
Gene	Log2 Fold Change	Gene Size (kb)	CNS-Cell Type		Gene	Log2 Fold Change	Gene Size (kb)	CNS-Cell Type		Gene	Log2 Fold Change	Gene Size (kb)	CNS-Cell Type		Gene	Log2 Fold Change	Gene Size (kb)	CNS-Cell Type
Hes5	-0.610113	1.449	Astrocyte		Chrdl1	-0.68033	108.589	Astrocyte		Fos	0.394137	3.37	Astrocyte		Myo1b	0.396093	166.209	Endothelia
Fjx1	-0.422369	2.427	Astrocyte		Sfxn5	-0.370608	120.372	Astrocyte		Itih3	0.60634	15.014	Astrocyte		Dgkg	0.501648	190.663	Neuron
Fabp7	-1.35083	3.528	Astrocyte		Arhgef26	-0.412717	123.445	Astrocyte		Plagl1	0.459316	40.908	Astrocyte		Efna5	0.463861	278.361	Neuron
Lcat	-0.688005	3.852	Astrocyte		Wwc1	-0.531264	140.912	Astrocyte		Adora2a	0.929992	17.846	Endothelia		Slc2a13	0.35807	305.571	Neuron
S1pr1	-0.364385	4.623	Astrocyte		Rgs20	-0.400755	160.71	Astrocyte		Tfrc	0.398403	23.899	Endothelia		Zmat4	0.584417	393.445	Neuron
Ppp1r3c	-0.48013	4.874	Astrocyte		Ptprz1	-0.296073	177.415	Astrocyte		Rassf3	0.425786	65.9	Endothelia		Spock1	0.289553	487.138	Neuron
Tmem229a	-0.428403	4.985	Astrocyte		Grm3	-0.657175	240.117	Astrocyte		Cdr1	0.358919	2.313	Neuron		Clstn2	0.408829	588.773	Neuron
Btbd17	-0.879639	5.224	Astrocyte		Gabra5	-0.351719	122.738	Neuron		Nap1l2	0.363233	2.606	Neuron		Nell1	0.632958	887.94	Neuron
Tril	-0.330381	5.358	Astrocyte		Necab1	-0.325092	218.491	Neuron		Gpr88	0.332976	3.831	Neuron		Lrrc20	0.451898	106.396	Non-cell type specific
Tst	-0.786721	6.304	Astrocyte		Traf3	-0.514711	100.601	Non-cell type specific		Tbr1	0.365891	9.661	Neuron		2010300C02Rik	0.307317	108.136	Non-cell type specific
AI464131	-0.378155	7.475	Astrocyte		Pvrl3	-0.429942	102.11	Non-cell type specific		Snhg11	0.289835	10.508	Neuron		Ptpn3	0.374655	110.997	Non-cell type specific
Gfap	-0.348997	9.865	Astrocyte		Homer2	-0.357835	106.445	Non-cell type specific		Crhbp	0.37618	13.456	Neuron		Kif21a	0.302406	116.673	Non-cell type specific
Dio2	-0.93951	13.887	Astrocyte		Apc	-0.393027	114.416	Non-cell type specific		Serpini1	0.301227	84.991	Neuron		Rasgrf1	0.402112	117.205	Non-cell type specific
Pbxip1	-0.488986	14.249	Astrocyte		Slc16a2	-0.313534	124.575	Non-cell type specific		Junb	0.347598	1.84	Non-cell type specific		Sgk1	0.456791	117.719	Non-cell type specific
Aqp4	-0.702602	14.291	Astrocyte		Gabra2	-0.337922	134.793	Non-cell type specific		1110032F04Rik	0.365871	2.578	Non-cell type specific		Nova1	0.336028	124.259	Non-cell type specific
Mfge8	-0.557547	15.293	Astrocyte		Shc3	-0.334083	136.043	Non-cell type specific		Ubc	0.31097	4.053	Non-cell type specific		Sptb	0.351114	130.06	Non-cell type specific
Vegfa	-0.37864	15.385	Astrocyte		Sash1	-0.293716	163.852	Non-cell type specific		Drd1a	0.721337	4.476	Non-cell type specific		Adcy9	0.339925	132.043	Non-cell type specific
Slc9a3r1	-0.431803	17.838	Astrocyte		Gabra3	-0.297159	223.571	Non-cell type specific		Tspyl2	0.34422	5.633	Non-cell type specific		Kcnk2	0.31885	136.263	Non-cell type specific
Vcam1	-0.688088	19.669	Astrocyte		Luzp2	-0.348171	433.644	Non-cell type specific		Vamp1	0.446371	6.726	Non-cell type specific		Lphn2	0.488528	139.05	Non-cell type specific
Mlc1	-0.314577	22.67	Astrocyte		Shank2	-0.33571	522.531	Non-cell type specific		Kcnab3	0.348373	6.784	Non-cell type specific		Snrpn	0.290189	157.719	Non-cell type specific
Ncan	-0.491523	27.76	Astrocyte		Cpq	-0.480579	570.308	Non-cell type specific		Bhlhe41	0.530166	7.178	Non-cell type specific		Snurf	0.290189	157.719	Non-cell type specific
Igfbp2	-1.19025	27.992	Astrocyte		Lpar1	-0.476466	118.24	Oligodendrocyte		Kcns1	0.44626	7.495	Non-cell type specific		Arhgef3	0.306281	165.866	Non-cell type specific
Emp2	-0.739264	32.22	Astrocyte							Tac1	0.470845	7.903	Non-cell type specific		Scn1a	0.397204	170.056	Non-cell type specific
Igdcc4	-0.552519	36.449	Astrocyte							Nr4a1	0.31081	7.949	Non-cell type specific		Mpped2	0.358506	174.902	Non-cell type specific
Fads2	-0.430374	37.34	Astrocyte							Cabp7	0.766743	7.958	Non-cell type specific		Pde10a	0.761236	184.904	Non-cell type specific
Ephx2	-0.499998	40.151	Astrocyte							Ppp1r1b	0.612597	9.546	Non-cell type specific		Lmo7	0.345508	204.766	Non-cell type specific
Scg3	-0.343671	40.691	Astrocyte							Cyp2d22	0.382368	9.734	Non-cell type specific		Slc24a2	0.540647	247.415	Non-cell type specific
Pla2g7	-0.433583	43.751	Astrocyte							Zfp941	0.341386	12.502	Non-cell type specific		Tshz2	0.30154	254.859	Non-cell type specific
Mfap3l	-0.344953	43.872	Astrocyte							Pygm	0.367564	14.031	Non-cell type specific		Olfm3	0.427469	262.004	Non-cell type specific
Lix1	-0.595049	56.703	Astrocyte							A730017C20Rik	0.480016	14.58	Non-cell type specific		Arhgap10	0.569102	268.213	Non-cell type specific
Hapln1	-0.702644	71.197	Astrocyte							Zkscan16	0.490076	14.728	Non-cell type specific		Kcnab1	0.312428	268.577	Non-cell type specific
Ppap2b	-0.299376	75.421	Astrocyte							Scn4b	0.53372	15.02	Non-cell type specific		Plcb4	0.441397	271.239	Non-cell type specific
Slc1a3	-0.31334	76.684	Astrocyte							Pvalb	0.345304	15.234	Non-cell type specific		Nos1ap	0.375278	272.354	Non-cell type specific
Tnfrsf19	-0.336995	83.022	Astrocyte							Flywch1	0.300551	16.169	Non-cell type specific		Tox	0.516043	303.338	Non-cell type specific
Ccnd2	-0.611473	86.711	Astrocyte							Ociad2	0.367221	16.441	Non-cell type specific		Apbb2	0.361741	320.093	Non-cell type specific
Ptn	-0.53366	95.699	Astrocyte							Eif2s3y	0.506453	17.987	Non-cell type specific		Pde7b	0.375527	327.065	Non-cell type specific
Vwa1	-0.522064	6.067	Endothelia							Agxt2l1	1.46166	18.303	Non-cell type specific		Cacnb2	0.363345	383.603	Non-cell type specific
Itm2a	-0.458666	6.166	Endothelia							Sun2	0.501407	18.469	Non-cell type specific		Camk1d	0.299963	421.208	Non-cell type specific
Serpinh1	-0.55796	7.865	Endothelia							Ets2	0.344479	18.643	Non-cell type specific		Tenm3	0.570046	449.026	Non-cell type specific
Vim	-0.431675	8.516	Endothelia							Elac1	0.375771	19.442	Non-cell type specific		Foxp1	0.29472	510.004	Non-cell type specific
Apln	-0.821383	9.707	Endothelia							1190002N15Rik	0.446146	20.218	Non-cell type specific		Kcnd2	0.352289	513.697	Non-cell type specific
Tpm4	-0.544611	17.838	Endothelia							Xpa	0.609014	21.09	Non-cell type specific		Elmo1	0.412413	517.847	Non-cell type specific
Myl4	-0.657023	36.557	Endothelia							Sparc	0.313085	25.58	Non-cell type specific		Esrrg	0.600519	605.879	Non-cell type specific
Slco1c1	-0.457729	45.792	Endothelia							Ppm1k	0.301263	28.925	Non-cell type specific		Magi1	0.37506	608.45	Non-cell type specific
Palmd	-0.473242	66.145	Endothelia							Slc36a4	0.438172	29.021	Non-cell type specific		Ptprm	0.314554	687.612	Non-cell type specific
Pls3	-0.443444	89.517	Endothelia							Rab4a	0.410418	29.296	Non-cell type specific		Trpm3	0.626581	850.768	Non-cell type specific
Gm13889	-0.550977	1.291	Microglia							Hgsnat	0.357795	32.286	Non-cell type specific		Auts2	0.485944	1104.66	Non-cell type specific
Olfml3	-0.67635	2.608	Microglia							Elmod3	0.430547	32.492	Non-cell type specific		Flrt3	0.475785	1994.62	Non-cell type specific
C1qa	-0.400675	2.929	Microglia							Sh2d3c	0.527797	33.953	Non-cell type specific		Slc24a4	0.65976	137.331	Oligodendrocyte
Tyrobp	-0.494006	3.792	Microglia							Rasgef1b	0.471518	35.508	Non-cell type specific		Gfra1	0.335405	217.775	Oligodendrocyte
Spp1	-0.521191	5.943	Microglia							Atg13	0.301538	35.981	Non-cell type specific		Me3	0.357252	221.542	Oligodendrocyte
Tmem119	-0.405124	6.624	Microglia							Wipf3	0.298884	50.886	Non-cell type specific		Dscam	0.295308	578.657	Oligodendrocyte
Fcrls	-0.868931	12.56	Microglia							Sh3bgrl2	0.431005	51.954	Non-cell type specific		Pcdh9	0.295903	876.97	Oligodendrocyte
Laptm5	-0.332698	22.815	Microglia							Scg5	0.302942	52.779	Non-cell type specific
Hexa	-0.328791	25.439	Microglia							Hlf	0.303094	54.383	Non-cell type specific
Fmnl1	-0.313304	27.763	Microglia							Afap1l1	0.400133	56.401	Non-cell type specific
Neurod6	-0.358036	3.445	Neuron							Plekha6	0.354263	57.339	Non-cell type specific
Nxph3	-0.626157	4.72	Neuron							Dcbld2	0.410368	61.211	Non-cell type specific
Tmem91	-0.593644	6.027	Neuron							Prepl	0.351928	61.928	Non-cell type specific
Adcyap1	-0.539416	6.068	Neuron							Plxdc1	0.344133	63.21	Non-cell type specific
Tac2	-0.575303	7.291	Neuron							Abca5	0.408178	68.348	Non-cell type specific
Nov	-0.451754	7.834	Neuron							Ptgfrn	0.45287	69.931	Non-cell type specific
Jph4	-0.391462	10.11	Neuron							Rgs9	0.763061	72.827	Non-cell type specific
Scn3b	-0.402486	22.403	Neuron							Tshz1	0.660171	74.936	Non-cell type specific
Kcnip2	-0.36631	23.718	Neuron							Tshz3	0.366664	75.34	Non-cell type specific
Calb1	-0.341862	25.446	Neuron							Galnt16	0.290959	84.907	Non-cell type specific
Calb2	-0.870429	25.669	Neuron							Nap1l5	0.509248	86.697	Non-cell type specific
Pcsk1	-0.426933	42.512	Neuron							Fkbp5	0.853518	87.018	Non-cell type specific
Shank1	-0.533236	48.09	Neuron							Pacsin2	0.34074	89	Non-cell type specific
Pgm2l1	-0.30333	51.266	Neuron							Foxo3	0.338211	90.957	Non-cell type specific
Gap43	-0.470674	92.091	Neuron							Slc23a2	0.280052	92.613	Non-cell type specific
Hba-a1	-0.874622	0.822	Non-cell type specific							Auh	0.369601	94.568	Non-cell type specific
Hba-a2	-0.874622	0.822	Non-cell type specific							Ccdc149	0.373822	96.893	Non-cell type specific
Rnaseh2c	-0.50291	1.087	Non-cell type specific							Ppargc1a	0.377965	99.673	Non-cell type specific
Pgp	-0.383605	1.124	Non-cell type specific							Rprm	0.307909	1.46	Oligodendrocyte
Rplp1	-0.359614	1.228	Non-cell type specific							Pou3f1	0.346939	3.01	Oligodendrocyte
Rpp25	-0.461207	1.346	Non-cell type specific							Kcna1	0.314366	9.339	Oligodendrocyte
Hbb-b1	-1.83034	1.4	Non-cell type specific							Kndc1	0.328536	46.845	Oligodendrocyte
Hbb-b2	-1.83034	1.4	Non-cell type specific							Bcat1	0.308758	82.323	Oligodendrocyte
Beta-s	-1.1353	1.406	Non-cell type specific
Fam181b	-0.484754	1.843	Non-cell type specific
S100a16	-0.393938	1.929	Non-cell type specific
AI413582	-0.371423	1.959	Non-cell type specific
Arhgdig	-0.525266	2.168	Non-cell type specific
Sdf2l1	-0.795452	2.246	Non-cell type specific
Tmem191c	-0.326588	2.362	Non-cell type specific
Marcksl1	-0.29891	2.401	Non-cell type specific
Egr4	-0.446622	2.421	Non-cell type specific
Rac3	-0.449294	2.502	Non-cell type specific
Tmem208	-0.459858	2.694	Non-cell type specific
1110008P14Rik	-0.327005	2.815	Non-cell type specific
Dbpht2	-0.389106	2.995	Non-cell type specific
Tpt1	-0.505619	3.048	Non-cell type specific
Tubb2b	-0.806521	3.347	Non-cell type specific
Tnnc1	-1.60686	3.4	Non-cell type specific
Fgf11	-1.16583	3.424	Non-cell type specific
Tmem121	-0.412969	3.62	Non-cell type specific
Rras	-0.471899	3.638	Non-cell type specific
Lgals1	-0.691713	3.741	Non-cell type specific
Tmem176a	-0.550672	3.882	Non-cell type specific
Fabp5	-0.393464	4.026	Non-cell type specific
Spr	-0.375784	4.085	Non-cell type specific
Ddn	-0.335485	4.144	Non-cell type specific
Hspa5	-0.430755	4.44	Non-cell type specific
Manf	-0.504768	4.524	Non-cell type specific
Thrsp	-0.475554	4.554	Non-cell type specific
Calr	-0.328148	4.844	Non-cell type specific
Rhoc	-0.515278	5.426	Non-cell type specific
Dnajb5	-0.603945	5.639	Non-cell type specific
Sod3	-0.369394	5.935	Non-cell type specific
Dusp18	-0.385083	6.057	Non-cell type specific
Tmem100	-0.580515	6.158	Non-cell type specific
1700003E16Rik	-0.367879	6.572	Non-cell type specific
Creld2	-0.575876	7.036	Non-cell type specific
Gpr37l1	-0.274744	7.432	Non-cell type specific
Vat1	-0.517402	7.452	Non-cell type specific
Tmem176b	-0.367709	7.563	Non-cell type specific
Ppp1r1a	-0.394753	7.714	Non-cell type specific
Dbi	-0.323066	7.817	Non-cell type specific
Ddx5	-0.93585	8.139	Non-cell type specific
Tomm40l	-0.425209	8.545	Non-cell type specific
Cdkn1a	-0.424314	9.737	Non-cell type specific
Cnih2	-0.457724	9.881	Non-cell type specific
Ccnd1	-0.69597	9.995	Non-cell type specific
Zfp771	-0.394707	10.276	Non-cell type specific
B4galt2	-0.396206	10.477	Non-cell type specific
Fam171a2	-0.331206	10.683	Non-cell type specific
Ssbp4	-0.304751	10.825	Non-cell type specific
Hbegf	-0.49805	10.879	Non-cell type specific
Rasl10b	-0.442593	10.967	Non-cell type specific
6030419C18Rik	-0.34941	11.14	Non-cell type specific
Hpcal4	-0.54406	11.196	Non-cell type specific
Dact3	-0.319166	11.985	Non-cell type specific
Cacnb3	-0.339959	12.311	Non-cell type specific
Fgfrl1	-0.77086	12.722	Non-cell type specific
Arhgap33	-0.691663	12.784	Non-cell type specific
Bcan	-0.35574	12.826	Non-cell type specific
Rgcc	-0.43076	12.886	Non-cell type specific
Grp	-0.900269	13.086	Non-cell type specific
Scd1	-0.302632	13.26	Non-cell type specific
Rcn1	-0.572421	13.372	Non-cell type specific
Dpf1	-0.335817	13.582	Non-cell type specific
Fads1	-0.459521	13.985	Non-cell type specific
Csdc2	-0.430828	14.183	Non-cell type specific
Car2	-0.470409	14.345	Non-cell type specific
Hspb8	-0.387	14.37	Non-cell type specific
Rtn4rl2	-0.388823	14.747	Non-cell type specific
Tcn2	-0.367227	15.001	Non-cell type specific
Sc4mol	-0.372724	15.434	Non-cell type specific
Samd14	-0.473627	16.209	Non-cell type specific
Igfbp5	-0.342974	16.801	Non-cell type specific
Camk1	-0.316384	16.947	Non-cell type specific
Iglon5	-0.341898	17.117	Non-cell type specific
Pdia4	-0.484496	17.372	Non-cell type specific
Hmgcs1	-0.41231	17.616	Non-cell type specific
Slc38a3	-0.386478	17.814	Non-cell type specific
Map3k10	-0.338947	18.222	Non-cell type specific
Cspg5	-0.307201	18.794	Non-cell type specific
Myoc	-0.460286	19.07	Non-cell type specific
Ankrd13b	-0.308509	19.192	Non-cell type specific
Lap3	-0.3492	19.318	Non-cell type specific
Hsph1	-0.320028	19.471	Non-cell type specific
Mtss1l	-0.297248	19.917	Non-cell type specific
Cmbl	-0.510109	21.208	Non-cell type specific
Rnpep	-0.360089	21.386	Non-cell type specific
Hmgcr	-0.290851	21.975	Non-cell type specific
Lman2l	-0.371694	22.054	Non-cell type specific
Setd8	-0.524975	22.378	Non-cell type specific
Sbk1	-0.347551	22.381	Non-cell type specific
Asrgl1	-0.405787	23.848	Non-cell type specific
Cyp51	-0.41083	24.024	Non-cell type specific
Pdia3	-0.332722	24.785	Non-cell type specific
Trib2	-0.433637	25.059	Non-cell type specific
Dhcr7	-0.45502	25.244	Non-cell type specific
Tmem151b	-0.368253	26.244	Non-cell type specific
Dlg4	-0.314687	26.927	Non-cell type specific
Nrep	-0.510746	27.011	Non-cell type specific
Prkcg	-0.277565	27.165	Non-cell type specific
Dnajc2	-0.430297	27.889	Non-cell type specific
Otub2	-0.340443	29.457	Non-cell type specific
Ednrb	-0.329008	29.862	Non-cell type specific
Neurl1b	-0.315158	31.378	Non-cell type specific
Kcnj10	-0.311094	32.876	Non-cell type specific
Tesc	-0.359586	34.047	Non-cell type specific
Pak6	-0.338933	34.444	Non-cell type specific
Lipa	-0.402718	35.159	Non-cell type specific
Frzb	-0.651573	35.427	Non-cell type specific
Socs7	-0.296966	35.992	Non-cell type specific
Elavl3	-0.295445	37.019	Non-cell type specific
Stk40	-0.360684	37.073	Non-cell type specific
Cpne2	-0.431893	37.502	Non-cell type specific
Lasp1	-0.351646	39.093	Non-cell type specific
Rragd	-0.315431	39.183	Non-cell type specific
Nsdhl	-0.421496	40.008	Non-cell type specific
Aldh1a1	-0.567549	41.481	Non-cell type specific
Aacs	-0.34661	41.531	Non-cell type specific
Vti1b	-0.306733	41.671	Non-cell type specific
Mmd2	-0.291071	45.272	Non-cell type specific
Akt2	-0.466568	47.894	Non-cell type specific
Ugp2	-0.462509	49.739	Non-cell type specific
Psd2	-0.351402	49.882	Non-cell type specific
P4ha1	-0.566118	50.009	Non-cell type specific
Arhgap23	-0.296267	52.241	Non-cell type specific
Jam2	-0.415028	52.253	Non-cell type specific
Neto2	-0.345719	54.422	Non-cell type specific
Fam20c	-0.3424	54.983	Non-cell type specific
Pdia6	-0.400164	58.136	Non-cell type specific
Wnt7b	-0.65601	58.272	Non-cell type specific
Mecp2	-0.590069	58.813	Non-cell type specific
Kcnj16	-0.385692	59.935	Non-cell type specific
Shank3	-0.372384	60.404	Non-cell type specific
Cpt1a	-0.326403	62.433	Non-cell type specific
Ell2	-0.335752	64.875	Non-cell type specific
Elovl5	-0.284736	67.155	Non-cell type specific
Dlgap3	-0.372742	67.752	Non-cell type specific
Gramd3	-0.417376	71.661	Non-cell type specific
Fgf13	-0.284709	72.287	Non-cell type specific
Vopp1	-0.299611	72.862	Non-cell type specific
Efemp1	-0.781327	73.539	Non-cell type specific
Gyk	-0.422629	74.883	Non-cell type specific
Ptpn9	-0.350079	76.999	Non-cell type specific
Wls	-0.539226	95.481	Non-cell type specific
S100a6	-0.774113	1.521	Oligodendrocyte
Metrn	-0.549384	2.475	Oligodendrocyte
Shisa4	-0.473537	3.608	Oligodendrocyte
Efnb3	-0.481371	6.146	Oligodendrocyte
S100b	-0.435979	7.484	Oligodendrocyte
Trp53inp2	-0.29462	7.992	Oligodendrocyte
Rlbp1	-0.523222	12.158	Oligodendrocyte
Qdpr	-0.432538	16.198	Oligodendrocyte
Tyro3	-0.294688	18.59	Oligodendrocyte
Gpr17	-0.53669	27.113	Oligodendrocyte
Dcn	-0.435533	38.663	Oligodendrocyte
Wscd1	-0.465992	38.944	Oligodendrocyte
Pdgfra	-0.331455	45.914	Oligodendrocyte
Phldb1	-0.315874	48.891	Oligodendrocyte
Ugt8a	-0.345514	73.208	Oligodendrocyte
