# Supplementary material for: RNA sequencing and proteomics approaches reveal novel deficits in the cortex of Mecp2-deficient mice, a model for Rett syndrome
Source: Mol Autism. 2017 Oct 24;8:56. doi: 10.1186/s13229-017-0174-4 (PMC5655833; doi:10.1186/s13229-017-0174-4)
Supplement: Supplementary file 6 — Complete list of significant, differentially abundant proteins identified in Mecp2 Jae/y cortex. List of 465 significant proteins/PTMs with UniProt accession identity, number (#) of peptides quantified, WT and Mecp2 Jae/y relative abundances, fold change expression (represented as Mecp2 Jae/y relative abundance/WT relative abundance), p-value, subcellular location, putative function, and hyperlink are provided. File format: Microsoft Excel spreadsheet. (XLS 302 kb) [file 13229_2017_174_MOESM6_ESM.xls]

## Sheet: Mecp2 null DE proteins
Gene	Protein	UniProt Accession	# Peptides Quantified	WT Relative Abundance	Mecp2Jae/y Relative Abundance	Fold Change (Mecp2Jae/y / WT)	p-value	Subcellular Location	Function	Hyperlink
N4bp1	Phosphorylation(Y)@358 NEDD4-binding protein 1	Q6A037	1	1	Low S/N	Low S/N	0.0003	Nucleus	Inhibitor of the E3 ubiquitin-protein ligase ITCH. Acts by interacting with the second WW domain of ITCH, leading to compete with ITCH's substrates and impairing ubiquitination of substrates.	http://www.uniprot.org/uniprot/Q6A037
N4bp1	Phosphorylation(N-term T)@355 NEDD4-binding protein 1	Q6A037	1	1	Low S/N	Low S/N	0.0004	Nucleus	Inhibitor of the E3 ubiquitin-protein ligase ITCH. Acts by interacting with the second WW domain of ITCH, leading to compete with ITCH's substrates and impairing ubiquitination of substrates.	http://www.uniprot.org/uniprot/Q6A037
Ppp1r3f	Protein phosphatase 1 regulatory subunit 3F	Q9JIG4	1	1	1.58	1.58	0.0005	Membrane	Glycogen-targeting subunit for protein phosphatase 1 (PP1).	http://www.uniprot.org/uniprot/Q9JIG4
Nat8l	N-acetylaspartate synthetase	Q3UGX3	1	1	1.51	1.51	0.0008	Cytoplasm	Plays a role in the regulation of lipogenesis by producing N-acetylaspartate acid (NAA), a brain-specific metabolite. NAA occurs in high concentration in brain and its hydrolysis plays a significant part in the maintenance of intact white matter. Promotes dopamine uptake by regulating TNF-alpha expression. Attenuates methamphetamine-induced inhibition of dopamine uptake.	http://www.uniprot.org/uniprot/Q3UGX3
Pofut2	Phosphorylation(N-term Y)@45 Phosphorylation(Y)@48 GDP-fucose protein O-fucosyltransferase 2	Q8VHI3	1	1	1.24	1.24	0.0011	Endoplasmic reticulum	Catalyzes the reaction that attaches fucose through an O-glycosidic linkage to a conserved serine or threonine residue in the consensus sequence C1-X(2,3)-S/T-C2-X(2)-G of thrombospondin type I repeats (TSRs) where C1 and C2 are the first and second cysteines of the repeat, respectively. O-fucosylates members of several protein families including the ADAMTS superfamily and the thrombosporin (TSP)…	http://www.uniprot.org/uniprot/Q8VHI3
Cds2	Phosphatidate cytidylyltransferase 2	Q99L43	1	1	1.49	1.49	0.0011	Mitochondrion inner membrane	Provides CDP-diacylglycerol, an important precursor for the synthesis of phosphatidylinositol, phosphatidylglycerol, and cardiolipin.	http://www.uniprot.org/uniprot/Q99L43
Dpp7	Dipeptidyl peptidase 2	Q9ET22	2	2.25	1	-2.25	0.0013	Lysosome	Plays an important role in the degradation of some oligopeptides.	http://www.uniprot.org/uniprot/Q9ET22
Dpp9	Dipeptidyl peptidase 9	Q8BVG4	1	1.65	1	-1.65	0.0015	Cytoplasm	Dipeptidyl peptidase that cleaves off N-terminal dipeptides from proteins having a Pro or Ala residue at position 2.	http://www.uniprot.org/uniprot/Q8BVG4
Zdhhc12	Probable palmitoyltransferase ZDHHC12	Q8VC90	1	1.23	1	-1.23	0.0021	Membrane		http://www.uniprot.org/uniprot/Q8VC90
Impact	Protein IMPACT	O55091	1	1	1.75	1.75	0.0021	Cytoplasm	Translational regulator that ensures constant high levels of translation under amino acid starvation. Acts by interacting with GCN1/GCN1L1, thereby preventing activation of GCN2 protein kinases (EIF2AK1 to 4) and subsequent down-regulation of protein synthesis. May be required to regulate translation in specific neuronal cells under amino acid starvation conditions by preventing GCN2 activation a…	http://www.uniprot.org/uniprot/O55091
Me3	NADP-dependent malic enzyme, mitochondrial	Q8BMF3	6	1	1.46	1.46	0.0024	Mitochondrion matrix		http://www.uniprot.org/uniprot/Q8BMF3
Cryab	Alpha-crystallin B chain	P23927	1	2.09	1	-2.09	0.0029	Cytoplasm	May contribute to the transparency and refractive index of the lens. Has chaperone-like activity, preventing aggregation of various proteins under a wide range of stress conditions.	http://www.uniprot.org/uniprot/P23927
Tnfsf10	Tumor necrosis factor ligand superfamily member 10	P50592	1	1	1.5	1.5	0.0031	Membrane	Cytokine that binds to TNFRSF10A/TRAILR1, TNFRSF10B/TRAILR2, TNFRSF10C/TRAILR3, TNFRSF10D/TRAILR4 and possibly also to TNFRSF11B/OPG. Induces apoptosis. Its activity may be modulated by binding to the decoy receptors TNFRSF10C/TRAILR3, TNFRSF10D/TRAILR4 and TNFRSF11B/OPG that cannot induce apoptosis.	http://www.uniprot.org/uniprot/P50592
Srrt	Serrate RNA effector molecule homolog	Q99MR6	1	1	1.35	1.35	0.0032	Nucleus	Acts as a mediator between the cap-binding complex (CBC) and the primary microRNAs (miRNAs) processing machinery during cell proliferation. Contributes to the stability and delivery of capped primary miRNA transcripts to the primary miRNA processing complex containing DGCR8 and DROSHA, thereby playing a role in RNA-mediated gene silencing (RNAi) by miRNAs. Binds capped RNAs (m7GpppG-capped RNA); …	http://www.uniprot.org/uniprot/Q99MR6
Fbxl15	F-box/LRR-repeat protein 15	Q91W61	1	1.76	1	-1.76	0.0032	Cytoplasm	Substrate recognition component of a SCF (SKP1-CUL1-F-box protein) E3 ubiquitin-protein ligase complex which mediates the ubiquitination and subsequent proteasomal degradation of SMURF1, thereby acting as a positive regulator of the BMP signaling pathway. Required for dorsal/ventral pattern formation and bone mass maintenance. Also mediates ubiquitination of SMURF2 and WWP2 (By similarity).	http://www.uniprot.org/uniprot/Q91W61
Pten	Phosphatidylinositol 3,4,5-trisphosphate 3-phosphatase and dual-specificity protein phosphatase PTEN	O08586	1	1	2.23	2.23	0.0033	Cytoplasm	In motile cells, suppresses the formation of lateral pseudopods and thereby promotes cell polarization and directed movement (By similarity). Tumor suppressor. Acts as a dual-specificity protein phosphatase, dephosphorylating tyrosine-, serine- and threonine-phosphorylated proteins. Also acts as a lipid phosphatase, removing the phosphate in the D3 position of the inositol ring from phosphatidyli…	http://www.uniprot.org/uniprot/O08586
Mest	Mesoderm-specific transcript protein	Q07646	1	1	1.42	1.42	0.0034	Endoplasmic reticulum membrane		http://www.uniprot.org/uniprot/Q07646
Ttc1	Tetratricopeptide repeat protein 1	Q91Z38	1	1.41	1	-1.41	0.0035			http://www.uniprot.org/uniprot/Q91Z38
Rasgrp1	RAS guanyl-releasing protein 1	Q9Z1S3	1	1	1.53	1.53	0.0036	Cytoplasm	Functions as a calcium- and diacylglycerol (DAG)-regulated nucleotide exchange factor specifically activating Ras through the exchange of bound GDP for GTP. Activates the Erk/MAP kinase cascade. Regulates T-cell/B-cell development, homeostasis and differentiation by coupling T-lymphocyte/B-lymphocyte antigen receptors to Ras. Regulates NK cell cytotoxicity and ITAM-dependent cytokine production b…	http://www.uniprot.org/uniprot/Q9Z1S3
Slc25a19	Mitochondrial thiamine pyrophosphate carrier	Q9DAM5	1	1	1.65	1.65	0.0038	Mitochondrion inner membrane	Mitochondrial transporter mediating uptake of thiamine pyrophosphate (ThPP) into mitochondria.	http://www.uniprot.org/uniprot/Q9DAM5
Nefm	Acetylation(N-term S)@2 Neurofilament medium polypeptide	P08553	2	1.65	1	-1.65	0.0038		Neurofilaments usually contain three intermediate filament proteins: L, M, and H which are involved in the maintenance of neuronal caliber.	http://www.uniprot.org/uniprot/P08553
Lin7b	Acetylation(N-term A)@2 Protein lin-7 homolog B	O88951	1	1.45	1	-1.45	0.0039	Cell membrane	Plays a role in establishing and maintaining the asymmetric distribution of channels and receptors at the plasma membrane of polarized cells. Forms membrane-associated multiprotein complexes that may regulate delivery and recycling of proteins to the correct membrane domains. The tripartite complex composed of LIN7 (LIN7A, LIN7B or LIN7C), CASK and APBA1 may have the potential to couple synaptic …	http://www.uniprot.org/uniprot/O88951
Hsph1	Heat shock protein 105 kDa	Q61699	23	2.13	1	-2.13	0.0042	Cytoplasm	Prevents the aggregation of denatured proteins in cells under severe stress, on which the ATP levels decrease markedly. Inhibits HSPA8/HSC70 ATPase and chaperone activities.	http://www.uniprot.org/uniprot/Q61699
Isca2	Iron-sulfur cluster assembly 2 homolog, mitochondrial	Q9DCB8	1	1	3.05	3.05	0.0043	Mitochondrion	Involved in the maturation of mitochondrial 4Fe-4S proteins functioning late in the iron-sulfur cluster assembly pathway. May be involved in the binding of an intermediate of Fe/S cluster assembly (By similarity).	http://www.uniprot.org/uniprot/Q9DCB8
Kank2	KN motif and ankyrin repeat domain-containing protein 2	Q8BX02	1	1	1.77	1.77	0.0049	Cytoplasm	Involved in transcription regulation by sequestering nuclear receptor coactivators, such as NCOA1, NCOA2 and NCOA3, in the cytoplasm; the function is deregulated by phosphorylation (By similarity). Involved in the negative control of vitamin D receptor signaling pathway (By similarity). May be involved in the control of cytoskeleton formation by regulating actin polymerization (By similarity). In…	http://www.uniprot.org/uniprot/Q8BX02
Gfer	FAD-linked sulfhydryl oxidase ALR	P56213	1	1.43	1	-1.43	0.005	Cytoplasm	FAD-dependent sulfhydryl oxidase that regenerates the redox-active disulfide bonds in CHCHD4/MIA40, a chaperone essential for disulfide bond formation and protein folding in the mitochondrial intermembrane space. The reduced form of CHCHD4/MIA40 forms a transient intermolecular disulfide bridge with GFER/ERV1, resulting in regeneration of the essential disulfide bonds in CHCHD4/MIA40, while GFER/…	http://www.uniprot.org/uniprot/P56213
Prkcg	Phosphorylation(S)@322 Protein kinase C gamma type	P63318	1	1	1.66	1.66	0.0051	Cytoplasm	Calcium-activated, phospholipid- and diacylglycerol (DAG)-dependent serine/threonine-protein kinase that plays diverse roles in neuronal cells and eye tissues, such as regulation of the neuronal receptors GRIA4/GLUR4 and GRIN1/NMDAR1, modulation of receptors and neuronal functions related to sensitivity to opiates, pain and alcohol, mediation of synaptic function and cell survival after ischemia,…	http://www.uniprot.org/uniprot/P63318
Rnpep	Aminopeptidase B	Q8VCT3	6	3.47	1	-3.47	0.0051	Secreted	Exopeptidase which selectively removes arginine and/or lysine residues from the N-terminus of several peptide substrates including Arg(0)-Leu-enkephalin, Arg(0)-Met-enkephalin and Arg(-1)-Lys(0)-somatostatin-14. Can hydrolyze leukotriene A4 (LTA-4) into leukotriene B4 (LTB-4) (By similarity).	http://www.uniprot.org/uniprot/Q8VCT3
Mecp2	Methyl-CpG-binding protein 2	Q9Z2D6	2	10.6	1	-10.6	0.0052	Nucleus	Chromosomal protein that binds to methylated DNA. It can bind specifically to a single methyl-CpG pair. It is not influenced by sequences flanking the methyl-CpGs. Mediates transcriptional repression through interaction with histone deacetylase and the corepressor SIN3. Binds both 5-methylcytosine (5mC) and 5-hydroxymethylcytosine (5hmC)-containing DNA, with a preference for 5-methylcytosine (5mC…	http://www.uniprot.org/uniprot/Q9Z2D6
Gc	Vitamin D-binding protein	P21614	1	2.34	1	-2.34	0.0052	Secreted	Multifunctional protein found in plasma, ascitic fluid, cerebrospinal fluid, and urine and on the surface of many cell types. In plasma, it carries the vitamin D sterols and prevents polymerization of actin by binding its monomers. DBP associates with membrane-bound immunoglobulin on the surface of B-lymphocytes and with IgG Fc receptor on the membranes of T-lymphocytes.	http://www.uniprot.org/uniprot/P21614
Rae1	mRNA export factor	Q8C570	1	1	1.64	1.64	0.0057	Cytoplasm	Binds mRNA. May function in nucleocytoplasmic transport and in directly or indirectly attaching cytoplasmic mRNPs to the cytoskeleton (By similarity).	http://www.uniprot.org/uniprot/Q8C570
Fkbp1a	Acetylation(N-term G)@2 Peptidyl-prolyl cis-trans isomerase FKBP1A	P26883	1	Low S/N	1	#VALUE!	0.006	Cytoplasm	Keeps in an inactive conformation TGFBR1, the TGF-beta type I serine/threonine kinase receptor, preventing TGF-beta receptor activation in absence of ligand. Recruites SMAD7 to ACVR1B which prevents the association of SMAD2 and SMAD3 with the activin receptor complex, thereby blocking the activin signal. May modulate the RYR1 calcium channel activity. PPIases accelerate the folding of proteins. I…	http://www.uniprot.org/uniprot/P26883
Selo	Selenoprotein O	Q9DBC0	3	1	1.91	1.91	0.0062			http://www.uniprot.org/uniprot/Q9DBC0
Adrm1	Proteasomal ubiquitin receptor ADRM1	Q9JKV1	1	1	2.95	2.95	0.0065	Cytoplasm	Functions as a proteasomal ubiquitin receptor. Recruits the deubiquitinating enzyme UCHL5 at the 26S proteasome and promotes its activity.	http://www.uniprot.org/uniprot/Q9JKV1
Gprin1	Phosphorylation(S)@576 G protein-regulated inducer of neurite outgrowth 1	Q3UNH4	1	1	2.8	2.8	0.0066	Cell membrane	May be involved in neurite outgrowth.	http://www.uniprot.org/uniprot/Q3UNH4
Rps6kb2	Ribosomal protein S6 kinase beta-2	Q9Z1M4	1	1	1.78	1.78	0.0067	Cytoplasm	Phosphorylates specifically ribosomal protein S6.	http://www.uniprot.org/uniprot/Q9Z1M4
Aldh3b1	Aldehyde dehydrogenase family 3 member B1	Q80VQ0	2	2.57	1	-2.57	0.0068	Cell membrane	Oxidizes medium and long chain saturated and unsaturated aldehydes. Metabolizes also benzaldehyde. Low activity towards acetaldehyde and 3,4-dihydroxyphenylacetaldehyde. May not metabolize short chain aldehydes. May use both NADP(+) and NAD(+) as cofactors. May have a protective role against the cytotoxicity induced by lipid peroxidation.	http://www.uniprot.org/uniprot/Q80VQ0
Svip	Small VCP/p97-interacting protein	Q3UZP4	1	1	2.07	2.07	0.0069	Smooth endoplasmic reticulum membrane		http://www.uniprot.org/uniprot/Q3UZP4
Vdac3	Acetylation(N-term C)@2 Voltage-dependent anion-selective channel protein 3	Q60931	1	1	1.42	1.42	0.0073	Mitochondrion outer membrane	Forms a channel through the mitochondrial outer membrane that allows diffusion of small hydrophilic molecules.	http://www.uniprot.org/uniprot/Q60931
Kcna6	Potassium voltage-gated channel subfamily A member 6	Q61923	2	1.76	1	-1.76	0.0075	Cell membrane	Voltage-gated potassium channel that mediates transmembrane potassium transport in excitable membranes. Forms tetrameric potassium-selective channels through which potassium ions pass in accordance with their electrochemical gradient (By similarity). The channel alternates between opened and closed conformations in response to the voltage difference across the membrane (By similarity). Can form f…	http://www.uniprot.org/uniprot/Q61923
Atxn2l	Ataxin-2-like protein	Q7TQH0	1	1	2.58	2.58	0.0078	Membrane		http://www.uniprot.org/uniprot/Q7TQH0
Arhgap27	Rho GTPase-activating protein 27	A2AB59	1	1	3.29	3.29	0.008	Cytoplasm	Rho GTPase-activating protein which may be involved in clathrin-mediated endocytosis. GTPase activators for the Rho-type GTPases act by converting them to an inactive GDP-bound state. Has activity toward CDC42 and RAC1 (By similarity).	http://www.uniprot.org/uniprot/A2AB59
Ca1	Carbonic anhydrase 1	P13634	1	1	1.97	1.97	0.0081	Cytoplasm	Reversible hydration of carbon dioxide.	http://www.uniprot.org/uniprot/P13634
Il6st	Interleukin-6 receptor subunit beta	Q00560	1	1	3.57	3.57	0.0082	Membrane	Signal-transducing molecule. The receptor systems for IL6, LIF, OSM, CNTF, IL11, CTF1 and BSF3 can utilize gp130 for initiating signal transmission. Binds to IL6/IL6R (alpha chain) complex, resulting in the formation of high-affinity IL6 binding sites, and transduces the signal. Does not bind IL6. May have a role in embryonic development.	http://www.uniprot.org/uniprot/Q00560
Cryab	Acetylation(N-term M)@1 Alpha-crystallin B chain	P23927	1	2.12	1	-2.12	0.0084	Cytoplasm	May contribute to the transparency and refractive index of the lens. Has chaperone-like activity, preventing aggregation of various proteins under a wide range of stress conditions.	http://www.uniprot.org/uniprot/P23927
Ephx2	Bifunctional epoxide hydrolase 2	P34914	1	1.59	1	-1.59	0.0089	Cytoplasm	Bifunctional enzyme. The C-terminal domain has epoxide hydrolase activity and acts on epoxides (alkene oxides, oxiranes) and arene oxides. Plays a role in xenobiotic metabolism by degrading potentially toxic epoxides. Also determines steady-state levels of physiological mediators. The N-terminal domain has lipid phosphatase activity, with the highest activity towards threo-9,10-phosphonooxy-hydro…	http://www.uniprot.org/uniprot/P34914
Itih3	Inter-alpha-trypsin inhibitor heavy chain H3	Q61704	1	1	2.37	2.37	0.0089	Secreted	May act as a carrier of hyaluronan in serum or as a binding protein between hyaluronan and other matrix protein, including those on cell surfaces in tissues to regulate the localization, synthesis and degradation of hyaluronan which are essential to cells undergoing biological processes.	http://www.uniprot.org/uniprot/Q61704
Ddx21	Nucleolar RNA helicase 2	Q9JIK5	1	1	2.91	2.91	0.0089	Nucleus	RNA helicase that acts as a sensor of the transcriptional status of both RNA polymerase (Pol) I and II: promotes ribosomal RNA (rRNA) processing and transcription from polymerase II (Pol II). Binds various RNAs, such as rRNAs, snoRNAs, 7SK and, at lower extent, mRNAs. In the nucleolus, localizes to rDNA locus, where it directly binds rRNAs and snoRNAs, and promotes rRNA transcription, processing …	http://www.uniprot.org/uniprot/Q9JIK5
Dmxl1	DmX-like protein 1	Q6PNC0	1	1	3.05	3.05	0.009			http://www.uniprot.org/uniprot/Q6PNC0
Psmd6	Acetylation(N-term E)@8 26S proteasome non-ATPase regulatory subunit 6	Q99JI4	1	1	1.43	1.43	0.009		Acts as a regulatory subunit of the 26S proteasome which is involved in the ATP-dependent degradation of ubiquitinated proteins.	http://www.uniprot.org/uniprot/Q99JI4
Sash1	SAM and SH3 domain-containing protein 1	P59808	1	1.44	1	-1.44	0.0091		May have a role in a signaling pathway. Could act as a tumor suppressor.	http://www.uniprot.org/uniprot/P59808
Ptprg	Receptor-type tyrosine-protein phosphatase gamma	Q05909	3	1	1.65	1.65	0.0091	Membrane	Possesses tyrosine phosphatase activity.	http://www.uniprot.org/uniprot/Q05909
Rbm12	RNA-binding protein 12	Q8R4X3	1	1	1.37	1.37	0.0093	Nucleus		http://www.uniprot.org/uniprot/Q8R4X3
Praf2	PRA1 family protein 2	Q9JIG8	1	1.32	1	-1.32	0.0094	Endosome membrane	May be involved in ER/Golgi transport and vesicular traffic. Plays a proapoptic role in cerulenin-induced neuroblastoma apoptosis (By similarity).	http://www.uniprot.org/uniprot/Q9JIG8
Cdk18	Cyclin-dependent kinase 18	Q04899	3	1.99	1	-1.99	0.0096		May play a role in signal transduction cascades in terminally differentiated cells.	http://www.uniprot.org/uniprot/Q04899
Myg1	UPF0160 protein MYG1, mitochondrial	Q9JK81	3	1	1.79	1.79	0.0097	Nucleus		http://www.uniprot.org/uniprot/Q9JK81
Cox7a2l	Cytochrome c oxidase subunit 7A-related protein, mitochondrial	Q61387	1	1	2.07	2.07	0.0097	Mitochondrion inner membrane	Involved in the regulation of oxidative phosphorylation and energy metabolism (PubMed:23857330, PubMed:23812712). Necessary for the assembly of mitochondrial respiratory supercomplex (PubMed:23857330, PubMed:23812712).	http://www.uniprot.org/uniprot/Q61387
Gdpd1	Glycerophosphodiester phosphodiesterase domain-containing protein 1	Q9CRY7	1	1	1.59	1.59	0.0098	Membrane		http://www.uniprot.org/uniprot/Q9CRY7
Paip1	Acetylation(N-term A)@35 Polyadenylate-binding protein-interacting protein 1	Q8VE62	1	0	1	1	0.0101	Cytoplasm	Acts as a coactivator in the regulation of translation initiation of poly(A)-containing mRNAs. Its stimulatory activity on translation is mediated via its action on PABPC1. Competes with PAIP2 for binding to PABPC1. Its association with EIF4A and PABPC1 may potentiate contacts between mRNA termini. May also be involved in translationally coupled mRNA turnover. Implicated with other RNA-binding pr…	http://www.uniprot.org/uniprot/Q8VE62
Msn	Moesin	P26041	1	1.34	1	-1.34	0.0101	Cell membrane	Probably involved in connections of major cytoskeletal structures to the plasma membrane.	http://www.uniprot.org/uniprot/P26041
Sars2	Serine--tRNA ligase, mitochondrial	Q9JJL8	1	1	2.14	2.14	0.0105	Mitochondrion matrix	Catalyzes the attachment of serine to tRNA(Ser). Is also able to aminoacylate tRNA(Sec) with serine, to form the misacylated tRNA L-seryl-tRNA(Sec), which will be further converted into selenocysteinyl-tRNA(Sec) (By similarity).	http://www.uniprot.org/uniprot/Q9JJL8
Nefm	Phosphorylation(T)@763 Neurofilament medium polypeptide	P08553	1	2.16	1	-2.16	0.0105		Neurofilaments usually contain three intermediate filament proteins: L, M, and H which are involved in the maintenance of neuronal caliber.	http://www.uniprot.org/uniprot/P08553
Pkm	Acetylation(N-term D)@24 Pyruvate kinase PKM	P52480	1	1	2.48	2.48	0.0107	Cytoplasm	Glycolytic enzyme that catalyzes the transfer of a phosphoryl group from phosphoenolpyruvate (PEP) to ADP, generating ATP. Stimulates POU5F1-mediated transcriptional activation (By similarity).	http://www.uniprot.org/uniprot/P52480
Wdr46	WD repeat-containing protein 46	Q9Z0H1	1	1	2.21	2.21	0.011	Nucleus	Scaffold component of the nucleolar structure. Required for localization of DDX21 and NCL to the granular compartment of the nucleolus.	http://www.uniprot.org/uniprot/Q9Z0H1
Letmd1	LETM1 domain-containing protein 1	Q924L1	2	1	1.61	1.61	0.0111	Mitochondrion outer membrane	Involved in tumorigenesis and may function as a negative regulator of the p53/TP53.	http://www.uniprot.org/uniprot/Q924L1
Ugp2	UTP--glucose-1-phosphate uridylyltransferase	Q91ZJ5	5	1.67	1	-1.67	0.0111	Cytoplasm	Plays a central role as a glucosyl donor in cellular metabolic pathways.	http://www.uniprot.org/uniprot/Q91ZJ5
Stambp	STAM-binding protein	Q9CQ26	1	1	1.75	1.75	0.0111	Cytoplasm	Zinc metalloprotease that specifically cleaves 'Lys-63'-linked polyubiquitin chains. Does not cleave 'Lys-48'-linked polyubiquitin chains (By similarity). Plays a role in signal transduction for cell growth and MYC induction mediated by IL-2 and GM-CSF. Potentiates BMP (bone morphogenetic protein) signaling by antagonizing the inhibitory action of SMAD6 and SMAD7 (By similarity). Involved in the …	http://www.uniprot.org/uniprot/Q9CQ26
Tusc3	Tumor suppressor candidate 3	Q8BTV1	1	1	1.24	1.24	0.0116	Endoplasmic reticulum membrane	Magnesium transporter. May be involved in N-glycosylation through its association with N-oligosaccharyl transferase (By similarity).	http://www.uniprot.org/uniprot/Q8BTV1
Pnn	Pinin	O35691	1	1	1.35	1.35	0.0116	Nucleus speckle	Transcriptional activator binding to the E-box 1 core sequence of the E-cadherin promoter gene; the core-binding sequence is 5'CAGGTG-3'. Capable of reversing CTBP1-mediated transcription repression. Auxiliary component of the splicing-dependent multiprotein exon junction complex (EJC) deposited at splice junction on mRNAs. The EJC is a dynamic structure consisting of core proteins and several pe…	http://www.uniprot.org/uniprot/O35691
Aldh3b1	Acetylation(N-term M)@1 Aldehyde dehydrogenase family 3 member B1	Q80VQ0	1	2.47	1	-2.47	0.012	Cell membrane	Oxidizes medium and long chain saturated and unsaturated aldehydes. Metabolizes also benzaldehyde. Low activity towards acetaldehyde and 3,4-dihydroxyphenylacetaldehyde. May not metabolize short chain aldehydes. May use both NADP(+) and NAD(+) as cofactors. May have a protective role against the cytotoxicity induced by lipid peroxidation.	http://www.uniprot.org/uniprot/Q80VQ0
Mobp	Myelin-associated oligodendrocyte basic protein	Q9D2P8	1	2.09	1	-2.09	0.0121	Cytoplasm	May play a role in compacting or stabilizing the myelin sheath possibly by binding the negatively charged acidic phospholipids of the cytoplasmic membrane.	http://www.uniprot.org/uniprot/Q9D2P8
Xpnpep3	Probable Xaa-Pro aminopeptidase 3	B7ZMP1	1	1	2.73	2.73	0.0126	Mitochondrion		http://www.uniprot.org/uniprot/B7ZMP1
Ddx1	Phosphorylation(T)@591 ATP-dependent RNA helicase DDX1	Q91VR5	1	1	3.79	3.79	0.0129	Nucleus	Acts as an ATP-dependent RNA helicase, able to unwind both RNA-RNA and RNA-DNA duplexes. Possesses 5' single-stranded RNA overhang nuclease activity. Possesses ATPase activity on various RNA, but not DNA polynucleotides. May play a role in RNA clearance at DNA double-strand breaks (DSBs), thereby facilitating the template-guided repair of transcriptionally active regions of the genome. Together w…	http://www.uniprot.org/uniprot/Q91VR5
Daam2	Disheveled-associated activator of morphogenesis 2	Q80U19	2	1.89	1	-1.89	0.0129			http://www.uniprot.org/uniprot/Q80U19
Cdc5l	Cell division cycle 5-like protein	Q6A068	1	1	2.22	2.22	0.0131	Nucleus	DNA-binding protein involved in cell cycle control. May act as a transcription activator. Component of the PRP19-CDC5L complex that forms an integral part of the spliceosome and is required for activating pre-mRNA splicing. The PRP19-CDC5L complex may also play a role in the response to DNA damage (DDR).	http://www.uniprot.org/uniprot/Q6A068
Hace1	E3 ubiquitin-protein ligase HACE1	Q3U0D9	3	1.39	1	-1.39	0.0132	Golgi apparatus	E3 ubiquitin-protein ligase involved in Golgi membrane fusion and regulation of small GTPases. Acts as a regulator of Golgi membrane dynamics during the cell cycle: recruited to Golgi membrane by Rab proteins and regulates postmitotic Golgi membrane fusion. Acts by mediating ubiquitination during mitotic Golgi disassembly, ubiquitination serving as a signal for Golgi reassembly later, after cell …	http://www.uniprot.org/uniprot/Q3U0D9
Pde4a	Acetylation(N-term P)@7 cAMP-specific 3',5'-cyclic phosphodiesterase 4A	O89084	1	1.66	1	-1.66	0.0135	Cytoplasm	Hydrolyzes the second messenger cAMP, which is a key regulator of many important physiological processes.	http://www.uniprot.org/uniprot/O89084
Ddah2	N(G),N(G)-dimethylarginine dimethylaminohydrolase 2	Q99LD8	1	1	2.03	2.03	0.0136	Cytoplasm	Hydrolyzes N(G),N(G)-dimethyl-L-arginine (ADMA) and N(G)-monomethyl-L-arginine (MMA) which act as inhibitors of NOS. Has therefore a role in the regulation of nitric oxide generation (By similarity).	http://www.uniprot.org/uniprot/Q99LD8
Mrpl14	39S ribosomal protein L14, mitochondrial	Q9D1I6	1	1	1.87	1.87	0.0138	Mitochondrion	May form part of 2 intersubunit bridges in the assembled ribosome. Upon binding to MALSU1, intersubunit bridge formation is blocked, preventing ribosome formation and repressing translation (By similarity).	http://www.uniprot.org/uniprot/Q9D1I6
Tjp2	Tight junction protein ZO-2	Q9Z0U1	3	1	1.68	1.68	0.0139	Cell membrane	Plays a role in tight junctions and adherens junctions.	http://www.uniprot.org/uniprot/Q9Z0U1
Cyp2d11	Cytochrome P450 2D11	P24457	1	1	2.52	2.52	0.014	Endoplasmic reticulum membrane	Cytochromes P450 are a group of heme-thiolate monooxygenases. In liver microsomes, this enzyme is involved in an NADPH-dependent electron transport pathway. It oxidizes a variety of structurally unrelated compounds, including steroids, fatty acids, and xenobiotics.	http://www.uniprot.org/uniprot/P24457
Cacng2	Voltage-dependent calcium channel gamma-2 subunit	O88602	1	1.81	1	-1.81	0.0142	Membrane	Regulates the trafficking and gating properties of AMPA-selective glutamate receptors (AMPARs). Promotes their targeting to the cell membrane and synapses and modulates their gating properties by slowing their rates of activation, deactivation and desensitization. Does not show subunit-specific AMPA receptor regulation and regulates all AMPAR subunits. Thought to stabilize the calcium channel in …	http://www.uniprot.org/uniprot/O88602
Lman2	Vesicular integral-membrane protein VIP36	Q9DBH5	3	1.51	1	-1.51	0.0143	Golgi apparatus membrane	Plays a role as an intracellular lectin in the early secretory pathway. Interacts with N-acetyl-D-galactosamine and high-mannose type glycans and may also bind to O-linked glycans. Involved in the transport and sorting of glycoproteins carrying high mannose-type glycans (By similarity).	http://www.uniprot.org/uniprot/Q9DBH5
Zmym2	Zinc finger MYM-type protein 2	Q9CU65	1	1	1.3	1.3	0.0144	Nucleus	May function as a transcription factor.	http://www.uniprot.org/uniprot/Q9CU65
Camkk2	Calcium/calmodulin-dependent protein kinase kinase 2	Q8C078	5	1.38	1	-1.38	0.0147	Nucleus	Calcium/calmodulin-dependent protein kinase belonging to a proposed calcium-triggered signaling cascade involved in a number of cellular processes. Phosphorylates CAMK1, CAMK4 and CAMK1D (By similarity). Efficiently phosphorylates 5'-AMP-activated protein kinase (AMPK) trimer, including that consisting of PRKAA1, PRKAB1 and PRKAG1. This phosphorylation is stimulated in response to Ca(2+) signals …	http://www.uniprot.org/uniprot/Q8C078
Sema4f	Semaphorin-4F	Q9Z123	1	1	1.8	1.8	0.0153	Membrane	Has growth cone collapse activity against retinal ganglion-cell axons.	http://www.uniprot.org/uniprot/Q9Z123
Zmym3	Zinc finger MYM-type protein 3	Q9JLM4	1	1	2.01	2.01	0.0153	Nucleus	Plays a role in the regulation of cell morphology and cytoskeletal organization.	http://www.uniprot.org/uniprot/Q9JLM4
Ccbl1	Kynurenine--oxoglutarate transaminase 1	Q8BTY1	1	1	1.88	1.88	0.0154	Cytoplasm	Catalyzes the irreversible transamination of the L-tryptophan metabolite L-kynurenine to form kynurenic acid (KA). Metabolizes the cysteine conjugates of certain halogenated alkenes and alkanes to form reactive metabolites. Catalyzes the beta-elimination of S-conjugates and Se-conjugates of L-(seleno)cysteine, resulting in the cleavage of the C-S or C-Se bond (By similarity).	http://www.uniprot.org/uniprot/Q8BTY1
Trim32	E3 ubiquitin-protein ligase TRIM32	Q8CH72	1	1	1.31	1.31	0.0156	Cytoplasm	Has an E3 ubiquitin ligase activity. Ubiquitinates DTNBP1 (dysbindin). May ubiquitinate BBS2 (By similarity). Ubiquitinates PIAS4/PIASY and promotes its degradation in keratinocytes treated with UVB and TNF-alpha.	http://www.uniprot.org/uniprot/Q8CH72
Lss	Lanosterol synthase	Q8BLN5	1	1	8.08	8.08	0.016	Endoplasmic reticulum membrane	Catalyzes the cyclization of (S)-2,3 oxidosqualene to lanosterol, a reaction that forms the sterol nucleus.	http://www.uniprot.org/uniprot/Q8BLN5
Dus3l	Acetylation(N-term G)@43 tRNA-dihydrouridine(47) synthase [NAD(P)(+)]-like	Q91XI1	1	1	2.01	2.01	0.0161		Catalyzes the synthesis of dihydrouridine, a modified base found in the D-loop of most tRNAs.	http://www.uniprot.org/uniprot/Q91XI1
Dohh	Deoxyhypusine hydroxylase	Q99LN9	1	1	3.45	3.45	0.0166		Catalyzes the hydroxylation of the N(6)-(4-aminobutyl)-L-lysine intermediate to form hypusine, an essential post-translational modification only found in mature eIF-5A factor.	http://www.uniprot.org/uniprot/Q99LN9
Rab39b	Acetylation(N-term M)@1 Ras-related protein Rab-39B	Q8BHC1	1	1	1.4	1.4	0.0168	Cell membrane	May be involved in vesicular trafficking (PubMed:20159109). Plays a role in synapse formation. May regulate the homeostasis of SNCA/alpha-synuclein (PubMed:25434005).	http://www.uniprot.org/uniprot/Q8BHC1
Arhgef4	Rho guanine nucleotide exchange factor 4	Q7TNR9	1	1	1.35	1.35	0.0173	Cytoplasm	Acts as guanine nucleotide exchange factor (GEF) for RHOA, RAC1 and CDC42 GTPases. Binding of APC may activate RAC1 GEF activity. The APC-ARHGEF4 complex seems to be involved in cell migration as well as in E-cadherin-mediated cell-cell adhesion (By similarity). Required for MMP9 up-regulation via the JNK signaling pathway in colorectal tumor cells. Involved in tumor angiogenesis and may play a r…	http://www.uniprot.org/uniprot/Q7TNR9
Abhd10	Mycophenolic acid acyl-glucuronide esterase, mitochondrial	Q6PE15	1	1	1.3	1.3	0.0178	Mitochondrion		http://www.uniprot.org/uniprot/Q6PE15
Mrfap1	MORF4 family-associated protein 1	Q9CQL7	1	1	1.88	1.88	0.018	Nucleus		http://www.uniprot.org/uniprot/Q9CQL7
Nf2	Merlin	P46662	1	3	1	-3	0.018	Cell membrane	Probable regulator of the Hippo/SWH (Sav/Wts/Hpo) signaling pathway, a signaling pathway that plays a pivotal role in tumor suppression by restricting proliferation and promoting apoptosis. Along with WWC1 can synergistically induce the phosphorylation of LATS1 and LATS2 and can probably function in the regulation of the Hippo/SWH (Sav/Wts/Hpo) signaling pathway. May act as a membrane stabilizing…	http://www.uniprot.org/uniprot/P46662
Bcl2l2	Bcl-2-like protein 2	P70345	1	1	1.56	1.56	0.0182	Mitochondrion membrane	Promotes cell survival. Blocks dexamethasone-induced apoptosis. Mediates survival of postmitotic Sertoli cells by suppressing death-promoting activity of BAX.	http://www.uniprot.org/uniprot/P70345
Rwdd1	RWD domain-containing protein 1	Q9CQK7	1	1	1.55	1.55	0.0182		Protects DRG2 from proteolytic degradation.	http://www.uniprot.org/uniprot/Q9CQK7
Mrpl38	39S ribosomal protein L38, mitochondrial	Q8K2M0	1	1	2.22	2.22	0.0184	Mitochondrion		http://www.uniprot.org/uniprot/Q8K2M0
Rhof	Rho-related GTP-binding protein RhoF	Q8BYP3	1	1	1.35	1.35	0.0186	Cell membrane	Plasma membrane-associated small GTPase which cycles between an active GTP-bound and an inactive GDP-bound state. Causes the formation of thin, actin-rich surface projections called filopodia. Functions cooperatively with CDC42 and Rac to generate additional structures, increasing the diversity of actin-based morphology (By similarity).	http://www.uniprot.org/uniprot/Q8BYP3
Ptrh2	Peptidyl-tRNA hydrolase 2, mitochondrial	Q8R2Y8	1	1	1.24	1.24	0.0186	Mitochondrion	The natural substrate for this enzyme may be peptidyl-tRNAs which drop off the ribosome during protein synthesis.	http://www.uniprot.org/uniprot/Q8R2Y8
Cobl	Protein cordon-bleu	Q5NBX1	1	1	1.26	1.26	0.0188	Cell membrane	Plays an important role in the reorganization of the actin cytoskeleton. Binds to and sequesters actin monomers (G actin). Nucleates actin polymerization by assembling three actin monomers in cross-filament orientation and thereby promotes growth of actin filaments at the barbed end. Can also mediate actin depolymerization at barbed ends and severing of actin filaments. Promotes formation of cell…	http://www.uniprot.org/uniprot/Q5NBX1
Ppid	Peptidyl-prolyl cis-trans isomerase D	Q9CR16	1	1.77	1	-1.77	0.0189	Cytoplasm	PPIases accelerate the folding of proteins. It catalyzes the cis-trans isomerization of proline imidic peptide bonds in oligopeptides. Proposed to act as a co-chaperone in HSP90 complexes such as in unligated steroid receptors heterocomplexes. Different co-chaperones seem to compete for association with HSP90 thus establishing distinct HSP90-co-chaperone-receptor complexes with the potential to e…	http://www.uniprot.org/uniprot/Q9CR16
Hmgcs2	Hydroxymethylglutaryl-CoA synthase, mitochondrial	P54869	2	1	2.68	2.68	0.019	Mitochondrion	This enzyme condenses acetyl-CoA with acetoacetyl-CoA to form HMG-CoA, which is the substrate for HMG-CoA reductase.	http://www.uniprot.org/uniprot/P54869
Slc26a6	Solute carrier family 26 member 6	Q8CIW6	1	1.1	1	-1.1	0.0191	Membrane	Apical membrane anion-exchanger with wide epithelial distribution that plays a role as a component of the pH buffering system for maintaining acid-base homeostasis. Acts as a versatile DIDS-sensitive inorganic and organic anion transporter that mediates the uptake of monovalent anions like chloride, bicarbonate, formate and hydroxyl ion and divalent anions like sulfate and oxalate. Function in mu…	http://www.uniprot.org/uniprot/Q8CIW6
Safb	Scaffold attachment factor B1	D3YXK2	3	1	1.46	1.46	0.0193	Nucleus	Binds to scaffold/matrix attachment region (S/MAR) DNA and forms a molecular assembly point to allow the formation of a 'transcriptosomal' complex (consisting of SR proteins and RNA polymerase II) coupling transcription and RNA processing. Can function as an estrogen receptor corepressor and can also bind to the HSP27 promoter and decrease its transcription. Can inhibit cell proliferation. When a…	http://www.uniprot.org/uniprot/D3YXK2
Ate1	Arginyl-tRNA--protein transferase 1	Q9Z2A5	1	1	1.95	1.95	0.0195	Nucleus	Involved in the post-translational conjugation of arginine to the N-terminal aspartate or glutamate of a protein. This arginylation is required for degradation of the protein via the ubiquitin pathway. Does not arginylate cysteine residues.	http://www.uniprot.org/uniprot/Q9Z2A5
Fbxo6	F-box only protein 6	Q9QZN4	3	1	2.22	2.22	0.0202	Cytoplasm	Substrate-recognition component of some SCF (SKP1-CUL1-F-box protein)-type E3 ubiquitin ligase complexes. Involved in DNA damage response by specifically recognizing activated CHEK1 (phosphorylated on 'Ser-345'), promoting its ubiquitination and degradation. Ubiquitination of CHEK1 is required to insure that activated CHEK1 does not accumulate as cells progress through S phase, or when replicatio…	http://www.uniprot.org/uniprot/Q9QZN4
Pdha1	Acetylation(N-term E)@48 Pyruvate dehydrogenase E1 component subunit alpha, somatic form, mitochondrial	P35486	1	1	2.03	2.03	0.0202	Mitochondrion matrix	The pyruvate dehydrogenase complex catalyzes the overall conversion of pyruvate to acetyl-CoA and CO(2), and thereby links the glycolytic pathway to the tricarboxylic cycle.	http://www.uniprot.org/uniprot/P35486
Hspb1	Heat shock protein beta-1	P14602	1	1.74	1	-1.74	0.0203	Cytoplasm	Involved in stress resistance and actin organization.	http://www.uniprot.org/uniprot/P14602
Ndufaf3	NADH dehydrogenase [ubiquinone] 1 alpha subcomplex assembly factor 3	Q9JKL4	1	1.78	1	-1.78	0.0204	Nucleus	Essential factor for the assembly of mitochondrial NADH:ubiquinone oxidoreductase complex (complex I).	http://www.uniprot.org/uniprot/Q9JKL4
Nebl	LIM zinc-binding domain-containing Nebulette	Q9DC07	2	1	1.01	1.01	0.0205	Cytoplasm	Binds to actin and plays an important role in the assembly of the Z-disk. Isoform 2 might play a role in the assembly of focal adhesion (By similarity).	http://www.uniprot.org/uniprot/Q9DC07
Camk4	Calcium/calmodulin-dependent protein kinase type IV	P08414	1	1	1.34	1.34	0.0205	Cytoplasm	Calcium/calmodulin-dependent protein kinase that operates in the calcium-triggered CaMKK-CaMK4 signaling cascade and regulates, mainly by phosphorylation, the activity of several transcription activators, such as CREB1, MEF2D, JUN and RORA, which play pivotal roles in immune response, inflammation, and memory consolidation. In the thymus, regulates the CD4(+)/CD8(+) double positive thymocytes sel…	http://www.uniprot.org/uniprot/P08414
Cdh13	Phosphorylation(Y)@250 Phosphorylation(S)@258 Cadherin-13	Q9WTR5	1	1	1.99	1.99	0.0206	Cell membrane	Cadherins are calcium-dependent cell adhesion proteins. They preferentially interact with themselves in a homophilic manner in connecting cells; cadherins may thus contribute to the sorting of heterogeneous cell types. May act as a negative regulator of neural cell growth.	http://www.uniprot.org/uniprot/Q9WTR5
As3mt	Arsenite methyltransferase	Q91WU5	1	1.8	1	-1.8	0.021	Cytoplasm	Catalyzes the transfer of a methyl group from AdoMet to trivalent arsenicals producing methylated and dimethylated arsenicals. It methylates arsenite to form methylarsonate, Me-AsO(3)H(2), which is reduced by methylarsonate reductase to methylarsonite, Me-As(OH)2. Methylarsonite is also a substrate and it is converted into the much less toxic compound dimethylarsinate (cacodylate), Me(2)As(O)-OH …	http://www.uniprot.org/uniprot/Q91WU5
Aldh1a1	Retinal dehydrogenase 1	P24549	7	1.95	1	-1.95	0.0215	Cytoplasm	In addition to the activity on acetaldehyde and related substrates, is also involved in the oxidation of aldehydes derived from biogenic amines such as epinephrine and norepinephrine, as well as the aldehydes generated via lipid peroxidation. Binds free retinal and cellular retinol-binding protein-bound retinal. Can convert/oxidize retinaldehyde to retinoic acid (By similarity).	http://www.uniprot.org/uniprot/P24549
Ncor1	Nuclear receptor corepressor 1	Q60974	1	1	1.7	1.7	0.0217	Nucleus	Mediates transcriptional repression by certain nuclear receptors. Part of a complex which promotes histone deacetylation and the formation of repressive chromatin structures which may impede the access of basal transcription factors. Participates in the transcriptional repressor activity produced by BCL6.	http://www.uniprot.org/uniprot/Q60974
Lrrc58	Leucine-rich repeat-containing protein 58	Q3UGP9	1	1	2.42	2.42	0.0223			http://www.uniprot.org/uniprot/Q3UGP9
Lclat1	Lysocardiolipin acyltransferase 1	Q3UN02	1	1	1.35	1.35	0.0224	Endoplasmic reticulum membrane	Acyl-CoA:lysocardiolipin acyltransferase. Possesses both lysophosphatidylinositol acyltransferase (LPIAT) and lysophosphatidylglycerol acyltransferase (LPGAT) activities. Recognizes both monolysocardiolipin and dilysocardiolipin as substrates with a preference for linoleoyl-CoA and oleoyl-CoA as acyl donors. Acts as a remodeling enzyme for cardiolipin, a major membrane polyglycerophospholipid. Co…	http://www.uniprot.org/uniprot/Q3UN02
Tnc	Tenascin	Q80YX1	2	1	1.96	1.96	0.0224	Secreted	Extracellular matrix protein implicated in guidance of migrating neurons as well as axons during development, synaptic plasticity as well as neuronal regeneration. Promotes neurite outgrowth when provided to neurons in culture. May play a role in supporting the growth of epithelial tumors. Ligand for integrins alpha-8/beta-1, alpha-9/beta-1, alpha-V/beta-3 and alpha-V/beta-6.	http://www.uniprot.org/uniprot/Q80YX1
GOLGA7B	Golgin subfamily A member 7B	Q9D428	1	1.46	1	-1.46	0.0226	Golgi apparatus membrane	May be involved in protein transport from Golgi to cell surface.	http://www.uniprot.org/uniprot/Q9D428
Adi1	1,2-dihydroxy-3-keto-5-methylthiopentene dioxygenase	Q99JT9	1	1	2.27	2.27	0.0229	Cytoplasm	Catalyzes the formation of formate and 2-keto-4-methylthiobutyrate (KMTB) from 1,2-dihydroxy-3-keto-5-methylthiopentene (DHK-MTPene). Also down-regulates cell migration mediated by MMP14.	http://www.uniprot.org/uniprot/Q99JT9
E4f1	Transcription factor E4F1	Q8CCE9	1	1	1.95	1.95	0.0235	Nucleus	May function as a transcriptional repressor. May also function as a ubiquitin ligase mediating ubiquitination of chromatin-associated TP53. Functions in cell survival and proliferation through control of the cell cycle. Functions in the p53 and pRB tumor suppressor pathways and regulates the cyclin CCNA2 transcription.	http://www.uniprot.org/uniprot/Q8CCE9
Ccar1	Cell division cycle and apoptosis regulator protein 1	Q8CH18	1	1	1.55	1.55	0.0237	Cytoplasm	Associates with components of the Mediator and p160 coactivator complexes that play a role as intermediaries transducing regulatory signals from upstream transcriptional activator proteins to basal transcription machinery at the core promoter. Recruited to endogenous nuclear receptor target genes in response to the appropriate hormone. Also functions as a p53 coactivator. May thus play an importa…	http://www.uniprot.org/uniprot/Q8CH18
Rbmx	RNA-binding motif protein, X chromosome	Q9WV02	3	1	1.26	1.26	0.0237	Nucleus	RNA-binding protein that plays several role in the regulation of pre- and post-transcriptional processes. Implicated in tissue-specific regulation of gene transcription and alternative splicing of several pre-mRNAs. Binds to and stimulates transcription from the tumor suppressor TXNIP gene promoter; may thus be involved in tumor suppression. When associated with SAFB, binds to and stimulates tran…	http://www.uniprot.org/uniprot/Q9WV02
Srm	Spermidine synthase	Q64674	5	1.46	1	-1.46	0.0238		Catalyzes the production of spermidine from putrescine and decarboxylated S-adenosylmethionine (dcSAM). Has a strong preference for putrescine as substrate, and has very low activity towards 1,3-diaminopropane. Has extremely low activity towards spermidine (By similarity).	http://www.uniprot.org/uniprot/Q64674
Hnrnpdl	Heterogeneous nuclear ribonucleoprotein D-like	Q9Z130	2	1	2.06	2.06	0.0239	Nucleus	Acts as a transcriptional regulator. Promotes transcription repression (By similarity). Promotes transcription activation in differentiated myotubes. Binds to double- and single-stranded DNA sequences (By similarity). Binds to the transcription suppressor CATR sequence of the COX5B promoter. Binds with high affinity to RNA molecules that contain AU-rich elements (AREs) found within the 3'-UTR of …	http://www.uniprot.org/uniprot/Q9Z130
Ftl1	Ferritin light chain 1	P29391	3	1	1.56	1.56	0.024		Stores iron in a soluble, non-toxic, readily available form. Important for iron homeostasis. Iron is taken up in the ferrous form and deposited as ferric hydroxides after oxidation. Also plays a role in delivery of iron to cells. Mediates iron uptake in capsule cells of the developing kidney.	http://www.uniprot.org/uniprot/P29391
Nln	Neurolysin, mitochondrial	Q91YP2	7	1	1.37	1.37	0.0242	Mitochondrion intermembrane space	Hydrolyzes oligopeptides such as neurotensin, bradykinin and dynorphin A.	http://www.uniprot.org/uniprot/Q91YP2
Cenpv	Centromere protein V	Q9CXS4	5	1	1.44	1.44	0.025	Chromosome	Required for distribution of pericentromeric heterochromatin in interphase nuclei and for centromere formation and organization, chromosome alignment and cytokinesis.	http://www.uniprot.org/uniprot/Q9CXS4
Hspa13	Heat shock 70 kDa protein 13	Q8BM72	1	1.34	1	-1.34	0.0251	Microsome	Has peptide-independent ATPase activity.	http://www.uniprot.org/uniprot/Q8BM72
Elmo2	Phosphorylation(N-term S)@513 Engulfment and cell motility protein 2	Q8BHL5	1	1	1.93	1.93	0.0256	Cytoplasm	Involved in cytoskeletal rearrangements required for phagocytosis of apoptotic cells and cell motility. Acts in assocation with DOCK1 and CRK. Was initially proposed to be required in complex with DOCK1 to activate Rac Rho small GTPases. May enhance the guanine nucleotide exchange factor (GEF) activity of DOCK1 (By similarity).	http://www.uniprot.org/uniprot/Q8BHL5
Actr3	Acetylation(N-term A)@2 Actin-related protein 3	Q99JY9	1	1	1.59	1.59	0.0261	Cytoplasm	Functions as ATP-binding component of the Arp2/3 complex which is involved in regulation of actin polymerization and together with an activating nucleation-promoting factor (NPF) mediates the formation of branched actin networks. Seems to contact the pointed end of the daughter actin filament. Plays a role in ciliogenesis (By similarity).	http://www.uniprot.org/uniprot/Q99JY9
Chordc1	Cysteine and histidine-rich domain-containing protein 1	Q9D1P4	1	1.85	1	-1.85	0.0263		Regulates centrosome duplication, probably by inhibiting the kinase activity of ROCK2. Proposed to act as co-chaperone for HSP90. May play a role in the regulation of NOD1 via a HSP90 chaperone complex. In vitro, has intrinsic chaperone activity. This function may be achieved by inhibiting association of ROCK2 with NPM1. Involved in stress response. Prevents tumorigenesis (By similarity).	http://www.uniprot.org/uniprot/Q9D1P4
Plgrkt	Plasminogen receptor (KT)	Q9D3P8	1	1	1.75	1.75	0.0267	Cell membrane	Receptor for plasminogen. Regulates urokinase plasminogen activator-dependent and stimulates tissue-type plasminogen activator-dependent cell surface plasminogen activation. Proposed to be part of a local catecholaminergic cell plasminogen activation system that regulates neuroendocrine prohormone processing. Involved in regulation of inflammatory response; regulates monocyte chemotactic migratio…	http://www.uniprot.org/uniprot/Q9D3P8
Fkbp5	Peptidyl-prolyl cis-trans isomerase FKBP5	Q64378	1	1	2.02	2.02	0.0268	Cytoplasm	Immunophilin protein with PPIase and co-chaperone activities. Component of unligated steroid receptors heterocomplexes through interaction with heat-shock protein 90 (HSP90). Plays a role in the intracellular trafficking of heterooligomeric forms of steroid hormone receptors maintaining the complex into the cytoplasm when unliganded.	http://www.uniprot.org/uniprot/Q64378
Nup155	Nuclear pore complex protein Nup155	Q99P88	4	1	1.73	1.73	0.027	Nucleus	Essential component of nuclear pore complex. Could be essessential for embryogenesis. Nucleoporins may be involved both in binding and translocating proteins during nucleocytoplasmic transport.	http://www.uniprot.org/uniprot/Q99P88
Hpcal4	Hippocalcin-like protein 4	Q8BGZ1	3	1.51	1	-1.51	0.0273		May be involved in the calcium-dependent regulation of rhodopsin phosphorylation.	http://www.uniprot.org/uniprot/Q8BGZ1
Znf638	Zinc finger protein 638	Q61464	1	1	1.62	1.62	0.0277	Nucleus speckle	Early regulator of adipogenesis that works as a transcription cofactor of CEBPs, controlling the expression of PPARG and probably of other proadipogenic genes, such as SREBF1. Binds to cytidine clusters in double-stranded DNA.	http://www.uniprot.org/uniprot/Q61464
Prnp	Major prion protein	P04925	1	1	1.18	1.18	0.0277	Cell membrane	May play a role in neuronal development and synaptic plasticity. May be required for neuronal myelin sheath maintenance. May play a role in iron uptake and iron homeostasis. Soluble oligomers are toxic to cultured neuroblastoma cells and induce apoptosis (in vitro) (By similarity). Association with GPC1 (via its heparan sulfate chains) targets PRNP to lipid rafts. Also provides Cu(2+) or ZN(2+) f…	http://www.uniprot.org/uniprot/P04925
Arhgef2	Phosphorylation(T)@103 Rho guanine nucleotide exchange factor 2	Q60875	1	2.18	1	-2.18	0.0278	Cytoplasm	Activates Rho-GTPases by promoting the exchange of GDP for GTP. May be involved in epithelial barrier permeability, cell motility and polarization, dendritic spine morphology, antigen presentation, leukemic cell differentiation, cell cycle regulation, innate immune response, and cancer. Binds Rac-GTPases, but does not seem to promote nucleotide exchange activity toward Rac-GTPases. May stimulate …	http://www.uniprot.org/uniprot/Q60875
Nav3	Neuron navigator 3	Q80TN7	1	2.35	1	-2.35	0.0278	Nucleus outer membrane	May regulate IL2 production by T-cells. May be involved in neuron regeneration.	http://www.uniprot.org/uniprot/Q80TN7
Tsta3	GDP-L-fucose synthase	P23591	4	1	1.77	1.77	0.0281		Catalyzes the two-step NADP-dependent conversion of GDP-4-dehydro-6-deoxy-D-mannose to GDP-fucose, involving an epimerase and a reductase reaction.	http://www.uniprot.org/uniprot/P23591
Mblac2	Metallo-beta-lactamase domain-containing protein 2	Q8BL86	1	1	2.17	2.17	0.0283			http://www.uniprot.org/uniprot/Q8BL86
Cpne9	Copine-9	Q1RLL3	1	1	1.73	1.73	0.0283		May function in membrane trafficking. Exhibits calcium-dependent phospholipid binding properties (By similarity).	http://www.uniprot.org/uniprot/Q1RLL3
Macrod2	O-acetyl-ADP-ribose deacetylase MACROD2	Q3UYG8	3	1.42	1	-1.42	0.0283	Nucleus	Removes ADP-ribose from glutamate residues in proteins bearing a single ADP-ribose moiety. Inactive towards proteins bearing poly-ADP-ribose. Deacetylates O-acetyl-ADP ribose, a signaling molecule generated by the deacetylation of acetylated lysine residues in histones and other proteins (By similarity).	http://www.uniprot.org/uniprot/Q3UYG8
Myo1b	Unconventional myosin-Ib	P46735	9	1	2.02	2.02	0.0284		Motor protein that may participate in process critical to neuronal development and function such as cell migration, neurite outgrowth and vesicular transport.	http://www.uniprot.org/uniprot/P46735
Gan	Gigaxonin	Q8CA72	2	1	2.14	2.14	0.0284	Cytoplasm	Probable cytoskeletal component that directly or indirectly plays an important role in neurofilament architecture. May act as a substrate-specific adapter of an E3 ubiquitin-protein ligase complex which mediates the ubiquitination and subsequent proteasomal degradation of target proteins. Controls degradation of TBCB (By similarity). Controls degradation of MAP1B and MAP1S, and is critical for ne…	http://www.uniprot.org/uniprot/Q8CA72
Hnrnpd	Heterogeneous nuclear ribonucleoprotein D0	Q60668	4	1	1.35	1.35	0.0285	Nucleus	Binds with high affinity to RNA molecules that contain AU-rich elements (AREs) found within the 3'-UTR of many proto-oncogenes and cytokine mRNAs. Also binds to double- and single-stranded DNA sequences in a specific manner and functions a transcription factor. Each of the RNA-binding domains specifically can bind solely to a single-stranded non-monotonous 5'-UUAG-3' sequence and also weaker to t…	http://www.uniprot.org/uniprot/Q60668
Prodh	Proline dehydrogenase 1, mitochondrial	Q9WU79	3	1	1.28	1.28	0.0287	Mitochondrion matrix	Converts proline to delta-1-pyrroline-5-carboxylate.	http://www.uniprot.org/uniprot/Q9WU79
Slc9a3r1	Acetylation(N-term S)@2 Na(+)/H(+) exchange regulatory cofactor NHE-RF1	P70441	1	1.24	1	-1.24	0.0293	Cytoplasm	Scaffold protein that connects plasma membrane proteins with members of the ezrin/moesin/radixin family and thereby helps to link them to the actin cytoskeleton and to regulate their surface expression. Necessary for recycling of internalized ADRB2. Was first known to play a role in the regulation of the activity and subcellular location of SLC9A3. Necessary for cAMP-mediated phosphorylation and …	http://www.uniprot.org/uniprot/P70441
Qdpr	Dihydropteridine reductase	Q8BVI4	9	1.68	1	-1.68	0.0293		The product of this enzyme, tetrahydrobiopterin (BH-4), is an essential cofactor for phenylalanine, tyrosine, and tryptophan hydroxylases.	http://www.uniprot.org/uniprot/Q8BVI4
Akr1a1	Alcohol dehydrogenase [NADP(+)]	Q9JII6	9	1	1.59	1.59	0.0294		Catalyzes the NADPH-dependent reduction of a variety of aromatic and aliphatic aldehydes to their corresponding alcohols. Catalyzes the reduction of mevaldate to mevalonic acid and of glyceraldehyde to glycerol. Has broad substrate specificity. Plays a role in the activation of procarcinogens, such as polycyclic aromatic hydrocarbon trans-dihydrodiols, and in the metabolism of various xenobiotics…	http://www.uniprot.org/uniprot/Q9JII6
Ccs	Copper chaperone for superoxide dismutase	Q9WU84	1	1	1.68	1.68	0.0298	Cytoplasm	Delivers copper to copper zinc superoxide dismutase (SOD1).	http://www.uniprot.org/uniprot/Q9WU84
Cbs	Cystathionine beta-synthase	Q91WT9	1	1	1.81	1.81	0.0299	Nucleus	Only known pyridoxal phosphate-dependent enzyme that contains heme. Important regulator of hydrogen sulfide, especially in the brain, utilizing cysteine instead of serine to catalyze the formation of hydrogen sulfide. Hydrogen sulfide is a gastratransmitter with signaling and cytoprotective effects such as acting as a neuromodulator in the brain to protect neurons against hypoxic injury (By simil…	http://www.uniprot.org/uniprot/Q91WT9
Gjc2	Gap junction gamma-2 protein	Q8BQU6	1	1.92	1	-1.92	0.0301	Cell membrane	One gap junction consists of a cluster of closely packed pairs of transmembrane channels, the connexons, through which materials of low MW diffuse from one cell to a neighboring cell. May play a role in myelination in central and peripheral nervous systems.	http://www.uniprot.org/uniprot/Q8BQU6
Aida	Axin interactor, dorsalization-associated protein	Q8C4Q6	1	1	2.26	2.26	0.0308		Acts as a ventralizing factor during embryogenesis (By similarity). Inhibits axin-mediated JNK activation by binding axin and disrupting axin homodimerization. This in turn antagonizes a Wnt/beta-catenin-independent dorsalization pathway activated by AXIN/JNK-signaling.	http://www.uniprot.org/uniprot/Q8C4Q6
Slc25a35	Solute carrier family 25 member 35	Q5SWT3	1	5.12	1	-5.12	0.0315	Mitochondrion inner membrane		http://www.uniprot.org/uniprot/Q5SWT3
Mag	Myelin-associated glycoprotein	P20917	5	1.38	1	-1.38	0.0316	Membrane	Adhesion molecule in postnatal neural development that mediates sialic-acid dependent cell-cell interactions between neuronal and myelinating cells. Preferentially binds to alpha-2,3-linked sialic acid. Isoform L-MAG is critical for the formation of myelin in the CNS, whereas isoform S-MAG is sufficient to maintain the integrity of myelin in PNS.	http://www.uniprot.org/uniprot/P20917
Lchn	Protein LCHN	Q3UHG7	1	1.59	1	-1.59	0.0317		May play a role in neuritogenesis, as well as in neuronal recovery and/or restructuring in the hippocampus following transient cerebral ischemia.	http://www.uniprot.org/uniprot/Q3UHG7
Cul9	Cullin-9	Q80TT8	1	1	1.22	1.22	0.032	Cytoplasm	Core component of a Cul9-RING ubiquitin-protein ligase complex, a complex that mediates ubiquitination and subsequent degradation of BIRC5 and is required to maintain microtubule dynamics and genome integrity. Acts downstream of the 3M complex, which inhibits CUL9 activity, leading to prevent ubiquitination of BIRC5 (PubMed:24793696). Cytoplasmic anchor protein in p53/TP53-associated protein comp…	http://www.uniprot.org/uniprot/Q80TT8
Gpr37	Prosaposin receptor GPR37	Q9QY42	1	1.98	1	-1.98	0.0322	Cell membrane	Receptor for the neuroprotective and glioprotective factor prosaposin. Ligand binding induces endocytosis, followed by an ERK phosphorylation cascade (By similarity).	http://www.uniprot.org/uniprot/Q9QY42
Serpina3k	Serine protease inhibitor A3K	P07759	2	12.78	1	-12.78	0.0323	Secreted	Contrapsin inhibits trypsin-like proteases.	http://www.uniprot.org/uniprot/P07759
Scarb2	Lysosome membrane protein 2	O35114	1	1	1.74	1.74	0.0324	Lysosome membrane	Acts as a lysosomal receptor for glucosylceramidase (GBA) targeting.	http://www.uniprot.org/uniprot/O35114
Luc7l2	Putative RNA-binding protein Luc7-like 2	Q7TNC4	1	1	1.28	1.28	0.0324	Nucleus speckle	May bind to RNA via its Arg/Ser-rich domain.	http://www.uniprot.org/uniprot/Q7TNC4
Cog8	Conserved oligomeric Golgi complex subunit 8	Q9JJA2	1	1	1.53	1.53	0.0325	Golgi apparatus membrane	Required for normal Golgi function.	http://www.uniprot.org/uniprot/Q9JJA2
Strn	Acetylation(N-term R)@44 Striatin	O55106	1	1	2.66	2.66	0.0326	Cytoplasm	Binds calmodulin in a calcium dependent manner. May function as scaffolding or signaling protein.	http://www.uniprot.org/uniprot/O55106
Vps26a	Vacuolar protein sorting-associated protein 26A	P40336	2	1.42	1	-1.42	0.0332	Cytoplasm	Acts as component of the retromer cargo-selective complex (CSC). The CSC is believed to be the core functional component of retromer or respective retromer complex variants acting to prevent missorting of selected transmembrane cargo proteins into the lysosomal degradation pathway. The recruitment of the CSC to the endosomal membrane involves RAB7A and SNX3.The SNX-BAR retromer mediates retrograd…	http://www.uniprot.org/uniprot/P40336
Eif4a1	Phosphorylation(S)@323 Eukaryotic initiation factor 4A-I	P60843	1	1.11	1	-1.11	0.0332		ATP-dependent RNA helicase which is a subunit of the eIF4F complex involved in cap recognition and is required for mRNA binding to ribosome. In the current model of translation initiation, eIF4A unwinds RNA secondary structures in the 5'-UTR of mRNAs which is necessary to allow efficient binding of the small ribosomal subunit, and subsequent scanning for the initiator codon.	http://www.uniprot.org/uniprot/P60843
Dopey2	Protein dopey-2	Q3UHQ6	1	1.78	1	-1.78	0.0338		May be involved in protein traffic between late Golgi and early endosomes.	http://www.uniprot.org/uniprot/Q3UHQ6
Hnrnph2	Heterogeneous nuclear ribonucleoprotein H2	P70333	4	1	1.48	1.48	0.0338	Nucleus	This protein is a component of the heterogeneous nuclear ribonucleoprotein (hnRNP) complexes which provide the substrate for the processing events that pre-mRNAs undergo before becoming functional, translatable mRNAs in the cytoplasm. Binds poly(RG) (By similarity).	http://www.uniprot.org/uniprot/P70333
Rhog	Rho-related GTP-binding protein RhoG	P84096	4	1.52	1	-1.52	0.0341	Cell membrane	Required for the formation of membrane ruffles during macropinocytosis. Plays a role in cell migration and is required for the formation of cup-like structures during trans-endothelial migration of leukocytes (By similarity).	http://www.uniprot.org/uniprot/P84096
Adar	Double-stranded RNA-specific adenosine deaminase	Q99MU3	1	1	2.82	2.82	0.0344	Cytoplasm	Catalyzes the hydrolytic deamination of adenosine to inosine in double-stranded RNA (dsRNA) referred to as A-to-I RNA editing. This may affect gene expression and function in a number of ways that include mRNA translation by changing codons and hence the amino acid sequence of proteins; pre-mRNA splicing by altering splice site recognition sequences; RNA stability by changing sequences involved i…	http://www.uniprot.org/uniprot/Q99MU3
Wdfy3	Phosphorylation(S)@932 WD repeat and FYVE domain-containing protein 3	Q6VNB8	1	1	2.31	2.31	0.0344	Nucleus membrane	Required for selective autophagy (aggrephagy) but not for autophagic degradation of bulk cytospol in response to starvation. Involved in the formation and degradation of cytoplasmic polyubiquitin-containing bodies (p62 bodies, ALIS/aggresome-like induced structures). May play a role as adaptor or scaffolding protein by promoting the association of the E3-like ligase ATG12-ATG5-ATG16L and LC3 to u…	http://www.uniprot.org/uniprot/Q6VNB8
Mef2a	Myocyte-specific enhancer factor 2A	Q60929	1	1	1.23	1.23	0.0345	Nucleus	Transcriptional activator which binds specifically to the MEF2 element, 5'-YTA[AT](4)TAR-3', found in numerous muscle-specific genes. Also involved in the activation of numerous growth factor- and stress-induced genes. Mediates cellular functions not only in skeletal and cardiac muscle development, but also in neuronal differentiation and survival. Plays diverse roles in the control of cell growt…	http://www.uniprot.org/uniprot/Q60929
Sirt2	Acetylation(N-term M)@38 NAD-dependent protein deacetylase sirtuin-2	Q8VDQ8	1	1.25	1	-1.25	0.0346	Nucleus	NAD-dependent protein deacetylase, which deacetylates internal lysines on histone and alpha-tubulin as well as many other proteins such as key transcription factors. Participates in the modulation of multiple and diverse biological processes such as cell cycle control, genomic integrity, microtubule dynamics, cell differentiation, metabolic networks, and autophagy. Plays a major role in the contr…	http://www.uniprot.org/uniprot/Q8VDQ8
Dapk1	Death-associated protein kinase 1	Q80YE7	1	1	2.18	2.18	0.0348		Calcium/calmodulin-dependent serine/threonine kinase involved in multiple cellular signaling pathways that trigger cell survival, apoptosis, and autophagy. Regulates both type I apoptotic and type II autophagic cell deaths signal, depending on the cellular setting. The former is caspase-dependent, while the latter is caspase-independent and is characterized by the accumulation of autophagic vesic…	http://www.uniprot.org/uniprot/Q80YE7
Stip1	Acetylation(N-term M)@1 Stress-induced-phosphoprotein 1	Q60864	1	1.5	1	-1.5	0.0349	Cytoplasm	Mediates the association of the molecular chaperones HSC70 and HSP90 (HSPCA and HSPCB).	http://www.uniprot.org/uniprot/Q60864
Timm23	Mitochondrial import inner membrane translocase subunit Tim23	Q9WTQ8	1	1	1.25	1.25	0.035	Mitochondrion inner membrane	Essential component of the TIM23 complex, a complex that mediates the translocation of transit peptide-containing proteins across the mitochondrial inner membrane.	http://www.uniprot.org/uniprot/Q9WTQ8
Rasgrf1	Ras-specific guanine nucleotide-releasing factor 1	P27671	8	1	1.68	1.68	0.0351		Promotes the exchange of Ras-bound GDP by GTP.	http://www.uniprot.org/uniprot/P27671
Slc9a3r1	Phosphorylation(T)@71 Na(+)/H(+) exchange regulatory cofactor NHE-RF1	P70441	1	1.79	1	-1.79	0.0362	Cytoplasm	Scaffold protein that connects plasma membrane proteins with members of the ezrin/moesin/radixin family and thereby helps to link them to the actin cytoskeleton and to regulate their surface expression. Necessary for recycling of internalized ADRB2. Was first known to play a role in the regulation of the activity and subcellular location of SLC9A3. Necessary for cAMP-mediated phosphorylation and …	http://www.uniprot.org/uniprot/P70441
Dpysl4	Dihydropyrimidinase-related protein 4	O35098	18	1	1.36	1.36	0.0363	Cytoplasm	Necessary for signaling by class 3 semaphorins and subsequent remodeling of the cytoskeleton. Plays a role in axon guidance, neuronal growth cone collapse and cell migration (By similarity).	http://www.uniprot.org/uniprot/O35098
Tsnax	Translin-associated protein X	Q9QZE7	3	1	2.37	2.37	0.0365	Cytoplasm	Acts in combination with TSN as an endonuclease involved in the activation of the RNA-induced silencing complex (RISC). Possible role in spermatogenesis (By similarity).	http://www.uniprot.org/uniprot/Q9QZE7
Uchl5	Ubiquitin carboxyl-terminal hydrolase isozyme L5	Q9WUP7	3	1	1.63	1.63	0.0368	Cytoplasm	Protease that specifically cleaves 'Lys-48'-linked polyubiquitin chains. Deubiquitinating enzyme associated with the 19S regulatory subunit of the 26S proteasome. Putative regulatory component of the INO80 complex; however is inactive in the INO80 complex and is activated by a transient interaction of the INO80 complex with the proteasome via ADRM1 (By similarity).	http://www.uniprot.org/uniprot/Q9WUP7
Serpina1a	Alpha-1-antitrypsin 1-1	P07758	1	1.91	1	-1.91	0.037	Secreted	Inhibitor of serine proteases. Its primary target is elastase, but it also has a moderate affinity for plasmin and thrombin.	http://www.uniprot.org/uniprot/P07758
Akap7	A-kinase anchor protein 7 isoform gamma	Q7TN79	1	1	1.31	1.31	0.037	Nucleus	Probably targets cAMP-dependent protein kinase (PKA) to the cellular membrane or cytoskeletal structures. The membrane-associated form reduces epithelial sodium channel (ENaC) activity, whereas the free cytoplasmic form may negatively regulate ENaC channel feedback inhibition by intracellular sodium (By similarity).	http://www.uniprot.org/uniprot/Q7TN79
Echdc1	Ethylmalonyl-CoA decarboxylase	Q9D9V3	2	1.38	1	-1.38	0.0371	Cytoplasm	Decarboxylases ethylmalonyl-CoA decarboxylase, a potentially toxic metabolite, to form butyryl-CoA, suggesting it might be involved in metabolite proofreading. Also has methylmalonyl-CoA decarboxylase activity at lower level.	http://www.uniprot.org/uniprot/Q9D9V3
Trim32	Acetylation(N-term A)@5 E3 ubiquitin-protein ligase TRIM32	Q8CH72	1	1.25	1	-1.25	0.0371	Cytoplasm	Has an E3 ubiquitin ligase activity. Ubiquitinates DTNBP1 (dysbindin). May ubiquitinate BBS2 (By similarity). Ubiquitinates PIAS4/PIASY and promotes its degradation in keratinocytes treated with UVB and TNF-alpha.	http://www.uniprot.org/uniprot/Q8CH72
Cox5a	Cytochrome c oxidase subunit 5A, mitochondrial	P12787	1	1	2.36	2.36	0.0371	Mitochondrion inner membrane	This is the heme A-containing chain of cytochrome c oxidase, the terminal oxidase in mitochondrial electron transport.	http://www.uniprot.org/uniprot/P12787
Dgkg	Diacylglycerol kinase gamma	Q91WG7	3	1	1.51	1.51	0.0372			http://www.uniprot.org/uniprot/Q91WG7
Ints10	Integrator complex subunit 10	Q8K2A7	1	1	1.98	1.98	0.0372	Nucleus	Component of the Integrator complex, a complex involved in the small nuclear RNAs (snRNA) U1 and U2 transcription and in their 3'-box-dependent processing. The Integrator complex is associated with the C-terminal domain (CTD) of RNA polymerase II largest subunit (POLR2A) and is recruited to the U1 and U2 snRNAs genes (By similarity).	http://www.uniprot.org/uniprot/Q8K2A7
Ttc3	E3 ubiquitin-protein ligase TTC3	O88196	1	1	1.4	1.4	0.0374	Nucleus	E3 ubiquitin-protein ligase that mediates the ubiquitination and subsequent degradation of phosphorylated Akt (AKT1, AKT2 and AKT3) in the nucleus. Acts as a terminal regulator of Akt signaling after activation; its phosphorylation by Akt, which is a prerequisite for ubiquitin ligase activity, suggests the existence of a regulation mechanism required to control Akt levels after activation. Cataly…	http://www.uniprot.org/uniprot/O88196
Pdia4	Protein disulfide-isomerase A4	P08003	1	2.22	1	-2.22	0.0378	Endoplasmic reticulum lumen		http://www.uniprot.org/uniprot/P08003
Nup188	Nucleoporin NUP188 homolog	Q6ZQH8	1	1	1.41	1.41	0.0379	Nucleus	May function as a component of the nuclear pore complex (NPC).	http://www.uniprot.org/uniprot/Q6ZQH8
Secisbp2l	Selenocysteine insertion sequence-binding protein 2-like	Q6A098	1	1	1.47	1.47	0.038		Binds SECIS (Sec insertion sequence) elements present on selenocysteine (Sec) protein mRNAs, but does not promote Sec incorporation into selenoproteins.	http://www.uniprot.org/uniprot/Q6A098
Cldn11	Claudin-11	Q60771	1	1.71	1	-1.71	0.0381	Cell junction	Plays a major role in tight junction-specific obliteration of the intercellular space, through calcium-independent cell-adhesion activity.	http://www.uniprot.org/uniprot/Q60771
Trmt5	tRNA (guanine(37)-N1)-methyltransferase	Q9D0C4	1	1	2.11	2.11	0.0381	Mitochondrion matrix	Specifically methylates the N1 position of guanosine-37 in various cytoplasmic and mitochondrial tRNAs. Methylation is not dependent on the nature of the nucleoside 5' of the target nucleoside. This is the first step in the biosynthesis of wybutosine (yW), a modified base adjacent to the anticodon of tRNAs and required for accurate decoding.	http://www.uniprot.org/uniprot/Q9D0C4
Myo1d	Unconventional myosin-Id	Q5SYD0	7	1.57	1	-1.57	0.0382		Myosins are actin-based motor molecules with ATPase activity. Unconventional myosins serve in intracellular movements. Their highly divergent tails are presumed to bind to membranous compartments, which would be moved relative to actin filaments (By similarity).	http://www.uniprot.org/uniprot/Q5SYD0
Ccdc124	Coiled-coil domain-containing protein 124	Q9D8X2	1	1.58	1	-1.58	0.0382	Cytoplasm	Required for proper progression of late cytokinetic stages.	http://www.uniprot.org/uniprot/Q9D8X2
Lppr3	Lipid phosphate phosphatase-related protein type 3	Q7TPB0	4	1	1.46	1.46	0.0384	Membrane		http://www.uniprot.org/uniprot/Q7TPB0
Nek4	Serine/threonine-protein kinase Nek4	Q9Z1J2	1	1	1.88	1.88	0.0387	Cytoplasm	Required for normal entry into proliferative arrest after a limited number of cell divisions, also called replicative senescence. Required for normal cell cycle arrest in response to double-stranded DNA damage (By similarity). Protein kinase that seems to act exclusively upon threonine residues.	http://www.uniprot.org/uniprot/Q9Z1J2
Exoc3	Acetylation(N-term Q)@35 Exocyst complex component 3	Q6KAR6	1	1.33	1	-1.33	0.0389		Component of the exocyst complex involved in the docking of exocytic vesicles with fusion sites on the plasma membrane.	http://www.uniprot.org/uniprot/Q6KAR6
Cap2	Acetylation(N-term L)@21 Adenylyl cyclase-associated protein 2	Q9CYT6	1	1	1.46	1.46	0.0389	Cell membrane	May have a regulatory bifunctional role.	http://www.uniprot.org/uniprot/Q9CYT6
Fn3k	Fructosamine-3-kinase	Q9ER35	1	1.5	1	-1.5	0.0394		May initiate a process leading to the deglycation of fructoselysine and of glycated proteins. May play a role in the phosphorylation of 1-deoxy-1-morpholinofructose (DMF), fructoselysine, fructoseglycine, fructose and glycated lysozyme (By similarity).	http://www.uniprot.org/uniprot/Q9ER35
Sarm1	Sterile alpha and TIR motif-containing protein 1	Q6PDS3	6	1.87	1	-1.87	0.0396	Cytoplasm	Negative regulator of MYD88- and TRIF-dependent toll-like receptor signaling pathway which plays a pivotal role in activating axonal degeneration following injury. Promotes Wallerian degeneration an injury-induced axonal death pathway which involves degeneration of an axon distal to the injury site. Can activate neuronal death in response to stress. Regulates dendritic arborization through the MA…	http://www.uniprot.org/uniprot/Q6PDS3
Nefm	Neurofilament medium polypeptide	P08553	21	1.72	1	-1.72	0.0397		Neurofilaments usually contain three intermediate filament proteins: L, M, and H which are involved in the maintenance of neuronal caliber.	http://www.uniprot.org/uniprot/P08553
Cnot2	CCR4-NOT transcription complex subunit 2	Q8C5L3	1	1	1.32	1.32	0.04	Cytoplasm	Component of the CCR4-NOT complex which is one of the major cellular mRNA deadenylases and is linked to various cellular processes including bulk mRNA degradation, miRNA-mediated repression, translational repression during translational initiation and general transcription regulation. Additional complex functions may be a consequence of its influence on mRNA expression. Required for the CCR4-NOT …	http://www.uniprot.org/uniprot/Q8C5L3
Timm9	Mitochondrial import inner membrane translocase subunit Tim9	Q9WV98	1	1	1.22	1.22	0.0402	Mitochondrion inner membrane	Mitochondrial intermembrane chaperone that participates in the import and insertion of multi-pass transmembrane proteins into the mitochondrial inner membrane. May also be required for the transfer of beta-barrel precursors from the TOM complex to the sorting and assembly machinery (SAM complex) of the outer membrane. Acts as a chaperone-like protein that protects the hydrophobic precursors from …	http://www.uniprot.org/uniprot/Q9WV98
Smarca1	Probable global transcription activator SNF2L1	Q6PGB8	1	1	2.15	2.15	0.0404	Nucleus	Energy-transducing component of the NURF (nucleosome-remodeling factor) and CERF (CECR2-containing-remodeling factor) complexes, which facilitate the perturbation of chromatin structure in an ATP-dependent manner.	http://www.uniprot.org/uniprot/Q6PGB8
Ctnnbl1	Beta-catenin-like protein 1	Q9CWL8	1	1	2.74	2.74	0.0406	Nucleus	Component of the PRP19-CDC5L complex that forms an integral part of the spliceosome and is required for activating pre-mRNA splicing. May induce apoptosis (By similarity). Participates in AID/AICDA-mediated Ig class switching recombination (CSR).	http://www.uniprot.org/uniprot/Q9CWL8
Cars	Acetylation(N-term A)@2 Cysteine--tRNA ligase, cytoplasmic	Q9ER72	1	3.78	1	-3.78	0.0408	Cytoplasm		http://www.uniprot.org/uniprot/Q9ER72
Snrpa	U1 small nuclear ribonucleoprotein A	Q62189	1	1	1.39	1.39	0.0409	Nucleus	Component of the spliceosomal U1 snRNP, which is essential for recognition of the pre-mRNA 5' splice-site and the subsequent assembly of the spliceosome. U1 snRNP is the first snRNP to interact with pre-mRNA. This interaction is required for the subsequent binding of U2 snRNP and the U4/U6/U5 tri-snRNP. SNRPA binds stem loop II of U1 snRNA. In a snRNP-free form (SF-A) may be involved in coupled p…	http://www.uniprot.org/uniprot/Q62189
Rnps1	RNA-binding protein with serine-rich domain 1	Q99M28	1	1	1.38	1.38	0.0412	Nucleus	Part of pre- and post-splicing multiprotein mRNP complexes. Auxiliary component of the splicing-dependent multiprotein exon junction complex (EJC) deposited at splice junction on mRNAs. The EJC is a dynamic structure consisting of core proteins and several peripheral nuclear and cytoplasmic associated factors that join the complex only transiently either during EJC assembly or during subsequent m…	http://www.uniprot.org/uniprot/Q99M28
Gfra1	GDNF family receptor alpha-1	P97785	1	1	2.64	2.64	0.0413	Cell membrane	Receptor for GDNF. Mediates the GDNF-induced autophosphorylation and activation of the RET receptor (By similarity).	http://www.uniprot.org/uniprot/P97785
Prmt5	Protein arginine N-methyltransferase 5	Q8CIG8	3	1	1.28	1.28	0.0414	Cytoplasm	Arginine methyltransferase that can both catalyze the formation of omega-N monomethylarginine (MMA) and symmetrical dimethylarginine (sDMA), with a preference for the formation of MMA. Specifically mediates the symmetrical dimethylation of arginine residues in the small nuclear ribonucleoproteins Sm D1 (SNRPD1) and Sm D3 (SNRPD3); such methylation being required for the assembly and biogenesis of…	http://www.uniprot.org/uniprot/Q8CIG8
Padi2	Protein-arginine deiminase type-2	Q08642	2	1.89	1	-1.89	0.0414	Cytoplasm	Catalyzes the deimination of arginine residues of proteins.	http://www.uniprot.org/uniprot/Q08642
Lpp	Lipoma-preferred partner homolog	Q8BFW7	1	1	1.64	1.64	0.0418	Nucleus	May play a structural role at sites of cell adhesion in maintaining cell shape and motility. In addition to these structural functions, it may also be implicated in signaling events and activation of gene transcription. May be involved in signal transduction from cell adhesion sites to the nucleus allowing successful integration of signals arising from soluble factors and cell-cell adhesion sites…	http://www.uniprot.org/uniprot/Q8BFW7
Pgrmc1	Phosphorylation(Y)@180 Membrane-associated progesterone receptor component 1	O55022	1	1	1.42	1.42	0.0418	Microsome membrane	Receptor for progesterone.	http://www.uniprot.org/uniprot/O55022
Serpinb1a	Leukocyte elastase inhibitor A	Q9D154	4	2.2	1	-2.2	0.0423	Cytoplasm	Regulates the activity of the neutrophil proteases and thus, forms complexes with chymotrypsin, elastase, cathepsin G and proteinase-3.	http://www.uniprot.org/uniprot/Q9D154
Ube4a	Ubiquitin conjugation factor E4 A	E9Q735	3	1	1.34	1.34	0.0424	Cytoplasm	Ubiquitin-protein ligase that probably functions as an E3 ligase in conjunction with specific E1 and E2 ligases. May also function as an E4 ligase mediating the assembly of polyubiquitin chains on substrates ubiquitinated by another E3 ubiquitin ligase. Mediates 'Lys-48'-linked polyubiquitination of substrates.	http://www.uniprot.org/uniprot/E9Q735
Bcl11a	B-cell lymphoma/leukemia 11A	Q9QYE3	1	1	1.81	1.81	0.0426	Cytoplasm	Functions as a myeloid and B-cell proto-oncogene. May play important roles in leukemogenesis and hematopoiesis. An essential factor in lymphopoiesis, is required for B-cell formation in fetal liver. May function as a modulator of the transcriptional repression activity of ARP1.	http://www.uniprot.org/uniprot/Q9QYE3
Mical3	Phosphorylation(S)@1187 Protein-methionine sulfoxide oxidase MICAL3	Q8CJ19	1	1	1.64	1.64	0.0428	Cytoplasm	Monooxygenase that promotes depolymerization of F-actin by mediating oxidation of specific methionine residues on actin. Acts by modifying actin subunits through the addition of oxygen to form methionine-sulfoxide, leading to promote actin filament severing and prevent repolymerization. Involved in exocytic vesicles tethering and fusion: the monooxygenase activity is required for this process (By…	http://www.uniprot.org/uniprot/Q8CJ19
Tmx4	Thioredoxin-related transmembrane protein 4	Q8C0L0	4	1	1.78	1.78	0.0433	Membrane		http://www.uniprot.org/uniprot/Q8C0L0
Enpp1	Ectonucleotide pyrophosphatase/phosphodiesterase family member 1	P06802	1	1.97	1	-1.97	0.0435	Cell membrane	Appears to modulate insulin sensitivity (By similarity). By generating PPi, plays a role in regulating pyrophosphate levels, and functions in bone mineralization and soft tissue calcification. PPi inhibits mineralization by binding to nascent hydroxyapatite (HA) crystals, thereby preventing further growth of these crystals. Preferentially hydrolyzes ATP, but can also hydrolyze other nucleoside 5'…	http://www.uniprot.org/uniprot/P06802
Srrm2	Phosphorylation(T)@1836 Serine/arginine repetitive matrix protein 2	Q8BTI8	1	1	2.23	2.23	0.044	Nucleus speckle	Involved in pre-mRNA splicing. May function at or prior to the first catalytic step of splicing at the catalytic center of the spliceosome. May do so by stabilizing the catalytic center or the position of the RNA substrate. Binds to RNA (By similarity).	http://www.uniprot.org/uniprot/Q8BTI8
Dtx3	Probable E3 ubiquitin-protein ligase DTX3	Q80V91	1	1	2.02	2.02	0.0441	Cytoplasm	Regulator of Notch signaling, a signaling pathway involved in cell-cell communications that regulates a broad spectrum of cell-fate determinations. Probably acts both as a positive and negative regulator of Notch, depending on the developmental and cell context. Functions as a ubiquitin ligase protein in vitro, suggesting that it may regulate the Notch pathway via some ubiquitin ligase activity (…	http://www.uniprot.org/uniprot/Q80V91
Timm8b	Mitochondrial import inner membrane translocase subunit Tim8 B	P62077	1	1	1.84	1.84	0.0442	Mitochondrion inner membrane	Probable mitochondrial intermembrane chaperone that participates in the import and insertion of some multi-pass transmembrane proteins into the mitochondrial inner membrane. Also required for the transfer of beta-barrel precursors from the TOM complex to the sorting and assembly machinery (SAM complex) of the outer membrane. Acts as a chaperone-like protein that protects the hydrophobic precursor…	http://www.uniprot.org/uniprot/P62077
Acadvl	Very long-chain specific acyl-CoA dehydrogenase, mitochondrial	P50544	8	1	1.64	1.64	0.0445	Mitochondrion inner membrane	Active toward esters of long-chain and very long chain fatty acids such as palmitoyl-CoA, mysritoyl-CoA and stearoyl-CoA. Can accommodate substrate acyl chain lengths as long as 24 carbons, but shows little activity for substrates of less than 12 carbons (By similarity).	http://www.uniprot.org/uniprot/P50544
Clu	Clusterin	Q06890	1	1.4	1	-1.4	0.0446	Secreted	Functions as extracellular chaperone that prevents aggregation of nonnative proteins. Prevents stress-induced aggregation of blood plasma proteins. Inhibits formation of amyloid fibrils by APP, APOC2, B2M, CALCA, CSN3, SNCA and aggregation-prone LYZ variants (in vitro). Does not require ATP. Maintains partially unfolded proteins in a state appropriate for subsequent refolding by other chaperones,…	http://www.uniprot.org/uniprot/Q06890
Dak	Bifunctional ATP-dependent dihydroxyacetone kinase/FAD-AMP lyase (cyclizing)	Q8VC30	1	1	2.54	2.54	0.0451		Catalyzes both the phosphorylation of dihydroxyacetone and of glyceraldehyde, and the splitting of ribonucleoside diphosphate-X compounds among which FAD is the best substrate.	http://www.uniprot.org/uniprot/Q8VC30
Map1lc3b	Microtubule-associated proteins 1A/1B light chain 3B	Q9CQV6	1	1	1.38	1.38	0.0454	Cytoplasm	Ubiquitin-like modifier involved in formation of autophagosomal vacuoles (autophagosomes). Plays a role in mitophagy which contributes to regulate mitochondrial quantity and quality by eliminating the mitochondria to a basal level to fulfill cellular energy requirements and preventing excess ROS production. Whereas LC3s are involved in elongation of the phagophore membrane, the GABARAP/GATE-16 su…	http://www.uniprot.org/uniprot/Q9CQV6
Rtn4ip1	Reticulon-4-interacting protein 1, mitochondrial	Q924D0	3	1	1.79	1.79	0.0457	Mitochondrion	Appears to be a potent inhibitor of regeneration following spinal cord injury.	http://www.uniprot.org/uniprot/Q924D0
Rps6ka2	Ribosomal protein S6 kinase alpha-2	Q9WUT3	4	1	2.21	2.21	0.0469	Nucleus	Serine/threonine-protein kinase that acts downstream of ERK (MAPK1/ERK2 and MAPK3/ERK1) signaling and mediates mitogenic and stress-induced activation of transcription factors, regulates translation, and mediates cellular proliferation, survival, and differentiation. May function as tumor suppressor in epithelial ovarian cancer cells (By similarity).	http://www.uniprot.org/uniprot/Q9WUT3
Cirbp	Cold-inducible RNA-binding protein	P60824	1	1	4.26	4.26	0.0472	Nucleus	Cold-inducible mRNA binding protein that plays a protective role in the genotoxic stress response by stabilizing transcripts of genes involved in cell survival. Promotes assembly of stress granules (SGs), when overexpressed. Seems to play an essential role in cold-induced suppression of cell proliferation. Acts as a translational repressor. Acts as a translational activator. Binds specifically to…	http://www.uniprot.org/uniprot/P60824
Smarce1	SWI/SNF-related matrix-associated actin-dependent regulator of chromatin subfamily E member 1	O54941	1	1	1.22	1.22	0.0472	Nucleus	Involved in transcriptional activation and repression of select genes by chromatin remodeling (alteration of DNA-nucleosome topology). Required for the coactivation of estrogen responsive promoters by Swi/Snf complexes and the SRC/p160 family of histone acetyltransferases (HATs). Belongs to the neural progenitors-specific chromatin remodeling complex (npBAF complex) and the neuron-specific chroma…	http://www.uniprot.org/uniprot/O54941
Ugt8	2-hydroxyacylsphingosine 1-beta-galactosyltransferase	Q64676	1	1.76	1	-1.76	0.0473	Membrane	Catalyzes the transfer of galactose to ceramide, a key enzymatic step in the biosynthesis of galactocerebrosides, which are abundant sphingolipids of the myelin membrane of the central nervous system and peripheral nervous system.	http://www.uniprot.org/uniprot/Q64676
Spry2	Protein sprouty homolog 2	Q9QXV8	1	1	1.67	1.67	0.0476	Cytoplasm	May function as an antagonist of fibroblast growth factor (FGF) pathways and may negatively modulate respiratory organogenesis.	http://www.uniprot.org/uniprot/Q9QXV8
Mcat	Malonyl-CoA-acyl carrier protein transacylase, mitochondrial	Q8R3F5	1	1	1.27	1.27	0.0477	Mitochondrion	Catalyzes the transfer of a malonyl moiety from malonyl-CoA to the free thiol group of the phosphopantetheine arm of the mitochondrial ACP protein (NDUFAB1). This suggests the existence of the biosynthesis of fatty acids in mitochondrias (By similarity).	http://www.uniprot.org/uniprot/Q8R3F5
Nefl	Neurofilament light polypeptide	P08551	22	1.58	1	-1.58	0.048		Neurofilaments usually contain three intermediate filament proteins: L, M, and H which are involved in the maintenance of neuronal caliber.	http://www.uniprot.org/uniprot/P08551
Map1b	Phosphorylation(S)@1260 Microtubule-associated protein 1B	P14873	1	1	1.36	1.36	0.0482	Cytoplasm	Phosphorylated MAP1B may play a role in the cytoskeletal changes that accompany neurite extension. Possibly MAP1B binds to at least two tubulin subunits in the polymer, and this bridging of subunits might be involved in nucleating microtubule polymerization and in stabilizing microtubules. Acts as a positive cofactor in DAPK1-mediated autophagic vesicle formation and membrane blebbing (By similar…	http://www.uniprot.org/uniprot/P14873
Psmc1	Phosphorylation(S)@4 26S protease regulatory subunit 4	P62192	1	1	2.09	2.09	0.0487	Cytoplasm	The 26S protease is involved in the ATP-dependent degradation of ubiquitinated proteins. The regulatory (or ATPase) complex confers ATP dependency and substrate specificity to the 26S complex.	http://www.uniprot.org/uniprot/P62192
Ttc5	Tetratricopeptide repeat protein 5	Q99LG4	1	1	1.37	1.37	0.0488	Nucleus	Adapter protein involved in p53/TP53 response that acts by regulating and mediating the assembly of multi-protein complexes. Required to facilitate the interaction between JMY and p300/EP300 and increase p53/TP53-dependent transcription and apoptosis. Prevents p53/TP53 degradation by MDM2.	http://www.uniprot.org/uniprot/Q99LG4
Pde12	2',5'-phosphodiesterase 12	Q3TIU4	3	1	1.5	1.5	0.0492	Mitochondrion matrix	Enzyme that cleaves 2',5'-phosphodiester bond linking adenosines of the 5'-triphosphorylated oligoadenylates, triphosphorylated oligoadenylates referred as 2-5A modulates the 2-5A system. This enzyme degraded triphosphorylated 2-5A to produce AMP and ATP. Also cleaves 3',5'-phosphodiester bond of oligoadenylates. Plays a role as a negative regulator of the 2-5A system that is one of the major pat…	http://www.uniprot.org/uniprot/Q3TIU4
Blvrb	Flavin reductase (NADPH)	Q923D2	1	1.95	1	-1.95	0.0494	Cytoplasm	Broad specificity oxidoreductase that catalyzes the NADPH-dependent reduction of a variety of flavins, such as riboflavin, FAD or FMN, biliverdins, methemoglobin and PQQ (pyrroloquinoline quinone). Contributes to heme catabolism and metabolizes linear tetrapyrroles. Can also reduce the complexed Fe(3+) iron to Fe(2+) in the presence of FMN and NADPH. In the liver, converts biliverdin to bilirubin…	http://www.uniprot.org/uniprot/Q923D2
H2afy2	Core histone macro-H2A.2	Q8CCK0	4	1	1.81	1.81	0.0498	Nucleus	Variant histone H2A which replaces conventional H2A in a subset of nucleosomes where it represses transcription. Nucleosomes wrap and compact DNA into chromatin, limiting DNA accessibility to the cellular machineries which require DNA as a template. Histones thereby play a central role in transcription regulation, DNA repair, DNA replication and chromosomal stability. DNA accessibility is regulat…	http://www.uniprot.org/uniprot/Q8CCK0
Rnpep	Acetylation(N-term M)@1 Aminopeptidase B	Q8VCT3	1	2.02	1	-2.02	0.0501	Secreted	Exopeptidase which selectively removes arginine and/or lysine residues from the N-terminus of several peptide substrates including Arg(0)-Leu-enkephalin, Arg(0)-Met-enkephalin and Arg(-1)-Lys(0)-somatostatin-14. Can hydrolyze leukotriene A4 (LTA-4) into leukotriene B4 (LTB-4) (By similarity).	http://www.uniprot.org/uniprot/Q8VCT3
Fam169a	Soluble lamin-associated protein of 75 kDa	Q5XG69	1	1	1.15	1.15	0.0505	Nucleus envelope		http://www.uniprot.org/uniprot/Q5XG69
Snrpb2	U2 small nuclear ribonucleoprotein B''	Q9CQI7	1	1	1.87	1.87	0.0506	Nucleus	Involved in pre-mRNA splicing. This protein is associated with snRNP U2. It binds stem loop IV of U2 snRNA only in presence of the U2A' protein (By similarity).	http://www.uniprot.org/uniprot/Q9CQI7
Isoc1	Isochorismatase domain-containing protein 1	Q91V64	1	1	2.03	2.03	0.0507			http://www.uniprot.org/uniprot/Q91V64
Ppp3cc	Serine/threonine-protein phosphatase 2B catalytic subunit gamma isoform	P48455	2	1	1.7	1.7	0.0507		Calcium-dependent, calmodulin-stimulated protein phosphatase. This subunit may have a role in the calmodulin activation of calcineurin.	http://www.uniprot.org/uniprot/P48455
Tomm34	Mitochondrial import receptor subunit TOM34	Q9CYG7	4	1.57	1	-1.57	0.0507	Cytoplasm	Plays a role in the import of cytosolically synthesized preproteins into mitochondria. Binds the mature portion of precursor proteins. Interacts with cellular components, and possesses weak ATPase activity. May be a chaperone-like protein that helps to keep newly synthesized precursors in an unfolded import compatible state (By similarity).	http://www.uniprot.org/uniprot/Q9CYG7
Lrfn4	Leucine-rich repeat and fibronectin type-III domain-containing protein 4	Q80XU8	2	1	1.4	1.4	0.0511	Membrane	Promotes neurite outgrowth in hippocampal neurons. May play a role in redistributing DLG4 to the cell periphery.	http://www.uniprot.org/uniprot/Q80XU8
Pgrmc1	Phosphorylation(S)@181 Membrane-associated progesterone receptor component 1	O55022	1	1	1.5	1.5	0.0515	Microsome membrane	Receptor for progesterone.	http://www.uniprot.org/uniprot/O55022
Eogt	EGF domain-specific O-linked N-acetylglucosamine transferase	Q8BYW9	1	1	1.91	1.91	0.052	Endoplasmic reticulum lumen	Catalyzes the transfer of a single N-acetylglucosamine from UDP-GlcNAc to a serine or threonine residue in extracellular proteins resulting in their modification with a beta-linked N-acetylglucosamine (O-GlcNAc). Specifically glycosylates the Thr residue located between the fifth and sixth conserved cysteines of folded EGF-like domains.	http://www.uniprot.org/uniprot/Q8BYW9
Apoa1	Apolipoprotein A-I	Q00623	1	1.69	1	-1.69	0.052	Secreted	Participates in the reverse transport of cholesterol from tissues to the liver for excretion by promoting cholesterol efflux from tissues and by acting as a cofactor for the lecithin cholesterol acyltransferase (LCAT). As part of the SPAP complex, activates spermatozoa motility.	http://www.uniprot.org/uniprot/Q00623
Ca2	Carbonic anhydrase 2	P00920	7	1.61	1	-1.61	0.053	Cytoplasm	Essential for bone resorption and osteoclast differentiation. Reversible hydration of carbon dioxide. Contributes to intracellular pH regulation in the duodenal upper villous epithelium during proton-coupled peptide absorption. Stimulates the chloride-bicarbonate exchange activity of SLC26A6.	http://www.uniprot.org/uniprot/P00920
Mpst	3-mercaptopyruvate sulfurtransferase	Q99J99	7	1	2.07	2.07	0.053	Cytoplasm	Transfer of a sulfur ion to cyanide or to other thiol compounds. Also has weak rhodanese activity. Detoxifies cyanide and is required for thiosulfate biosynthesis. Acts as an antioxidant. In combination with cysteine aminotransferase (CAT), contributes to the catabolism of cysteine and is an important producer of hydrogen sulfide in the brain, retina and vascular endothelial cells. Hydrogen sulfi…	http://www.uniprot.org/uniprot/Q99J99
Brip1	Fanconi anemia group J protein homolog	Q5SXJ3	1	1	1.35	1.35	0.0534	Nucleus	DNA-dependent ATPase and 5' to 3' DNA helicase required for the maintenance of chromosomal stability. Acts late in the 'Fanconi anemia' pathway, after FANCD2 ubiquitination. Involved in the repair of DNA double-strand breaks by homologous recombination in a manner that depends on its association with BRCA1 (By similarity).	http://www.uniprot.org/uniprot/Q5SXJ3
Mark3	MAP/microtubule affinity-regulating kinase 3	Q03141	1	1	1.44	1.44	0.0534	Cell membrane	Involved in the specific phosphorylation of microtubule-associated proteins for tau, MAP2 and MAP4. Phosphorylates CDC25C. Regulates localization and activity of some histone deacetylases by mediating phosphorylation of HDAC7, promoting subsequent interaction between HDAC7 and 14-3-3 and export from the nucleus (By similarity).	http://www.uniprot.org/uniprot/Q03141
Pum1	Pumilio homolog 1	Q80U78	1	2.31	1	-2.31	0.0534	Cytoplasm	Sequence-specific RNA-binding protein that negatively regulates translation and mRNA stability by binding the 3'-UTR of mRNA targets. Binds to an RNA consensus sequence, the Pumilio Response Element (PRE), 5'-UGUANAUA-3', that is related to the Nanos Response Element (NRE). Capable of deadenylation-dependent and -independent modes of repression. May be required to support proliferation and self-r…	http://www.uniprot.org/uniprot/Q80U78
Ddx21	Acetylation(N-term T)@44 Nucleolar RNA helicase 2	Q9JIK5	1	1	1.88	1.88	0.0536	Nucleus	RNA helicase that acts as a sensor of the transcriptional status of both RNA polymerase (Pol) I and II: promotes ribosomal RNA (rRNA) processing and transcription from polymerase II (Pol II). Binds various RNAs, such as rRNAs, snoRNAs, 7SK and, at lower extent, mRNAs. In the nucleolus, localizes to rDNA locus, where it directly binds rRNAs and snoRNAs, and promotes rRNA transcription, processing …	http://www.uniprot.org/uniprot/Q9JIK5
Ptpru	Receptor-type tyrosine-protein phosphatase U	B1AUH1	1	1	2.66	2.66	0.054	Cell junction	Tyrosine-protein phosphatase which dephosphorylates CTNNB1. Regulates CTNNB1 function both in cell adhesion and signaling. May function in cell proliferation and migration and play a role in the maintenance of epithelial integrity. May play a role in megakaryocytopoiesis (By similarity).	http://www.uniprot.org/uniprot/B1AUH1
Mthfd1l	Monofunctional C1-tetrahydrofolate synthase, mitochondrial	Q3V3R1	14	1	1.68	1.68	0.0541	Mitochondrion	May provide the missing metabolic reaction required to link the mitochondria and the cytoplasm in the mammalian model of one-carbon folate metabolism in embryonic an transformed cells complementing thus the enzymatic activities of MTHFD2.	http://www.uniprot.org/uniprot/Q3V3R1
Pcyt2	Ethanolamine-phosphate cytidylyltransferase	Q922E4	2	1.3	1	-1.3	0.0543		Plays an important role in the biosynthesis of the phospholipid phosphatidylethanolamine. Catalyzes the formation of CDP-ethanolamine (By similarity).	http://www.uniprot.org/uniprot/Q922E4
Slc25a22	Acetylation(N-term A)@2 Mitochondrial glutamate carrier 1	Q9D6M3	1	2.48	1	-2.48	0.0545	Mitochondrion inner membrane	Involved in the transport of glutamate across the inner mitochondrial membrane. Glutamate is cotransported with H(+) (By similarity).	http://www.uniprot.org/uniprot/Q9D6M3
Snrpe	Small nuclear ribonucleoprotein E	P62305	2	1	1.3	1.3	0.0547	Cytoplasm	Core component of the spliceosomal U1, U2, U4 and U5 small nuclear ribonucleoproteins (snRNPs), the building blocks of the spliceosome. Thereby, plays an important role in the splicing of cellular pre-mRNAs. Most spliceosomal snRNPs contain a common set of Sm proteins SNRPB, SNRPD1, SNRPD2, SNRPD3, SNRPE, SNRPF and SNRPG that assemble in an heptameric protein ring on the Sm site of the small nucl…	http://www.uniprot.org/uniprot/P62305
Zmat4	Zinc finger matrin-type protein 4	Q8BZ94	1	1	1.88	1.88	0.0549	Nucleus		http://www.uniprot.org/uniprot/Q8BZ94
Gba	Glucosylceramidase	P17439	1	1	1.49	1.49	0.0556	Lysosome membrane		http://www.uniprot.org/uniprot/P17439
Hsp90ab1	Heat shock protein HSP 90-beta	P11499	26	1.39	1	-1.39	0.0558	Cytoplasm	Molecular chaperone that promotes the maturation, structural maintenance and proper regulation of specific target proteins involved for instance in cell cycle control and signal transduction. Undergoes a functional cycle that is linked to its ATPase activity. This cycle probably induces conformational changes in the client proteins, thereby causing their activation. Interacts dynamically with var…	http://www.uniprot.org/uniprot/P11499
Fam81a	Protein FAM81A	Q3UXZ6	2	1	1.95	1.95	0.0559			http://www.uniprot.org/uniprot/Q3UXZ6
Rsrc2	Arginine/serine-rich coiled-coil protein 2	A2RTL5	2	1.61	1	-1.61	0.056			http://www.uniprot.org/uniprot/A2RTL5
Mtus2	Microtubule-associated tumor suppressor candidate 2 homolog	Q3UHD3	2	2.16	1	-2.16	0.056	Cytoplasm	Binds microtubules. Together with MAPRE1 may target the microtubule depolymerase KIF2C to the plus-end of microtubules. May regulate the dynamics of microtubules at their growing distal tip (By similarity).	http://www.uniprot.org/uniprot/Q3UHD3
Ttl	Tubulin--tyrosine ligase	P38585	1	1.3	1	-1.3	0.0561		Catalyzes the post-translational addition of a tyrosine to the C-terminal end of detyrosinated alpha-tubulin.	http://www.uniprot.org/uniprot/P38585
Mbp	Phosphorylation(N-term S)@206 Phosphorylation(T)@211 Myelin basic protein	P04370	1	1.6	1	-1.6	0.0561	Myelin membrane	The classic group of MBP isoforms (isoform 4-isoform 13) are with PLP the most abundant protein components of the myelin membrane in the CNS. They have a role in both its formation and stabilization. The non-classic group of MBP isoforms (isoform 1-isoform 3/Golli-MBPs) may preferentially have a role in the early developing brain long before myelination, maybe as components of transcriptional com…	http://www.uniprot.org/uniprot/P04370
Map3k1	Mitogen-activated protein kinase kinase kinase 1	P53349	1	1.37	1	-1.37	0.0565		Component of a protein kinase signal transduction cascade. Activates the ERK and JNK kinase pathways by phosphorylation of MAP2K1 and MAP2K4. Activates CHUK and IKBKB, the central protein kinases of the NF-kappa-B pathway.	http://www.uniprot.org/uniprot/P53349
Gda	Phosphorylation(T)@184 Guanine deaminase	Q9R111	1	1	2.05	2.05	0.0567		Catalyzes the hydrolytic deamination of guanine, producing xanthine and ammonia.	http://www.uniprot.org/uniprot/Q9R111
Hp1bp3	Heterochromatin protein 1-binding protein 3	Q3TEA8	5	1	2.08	2.08	0.0567	Nucleus	Component of heterochromatin that maintains heterochromatin integrity during G1/S progression and regulates the duration of G1 phase to critically influence cell proliferative capacity. May play a role in hypoxia-induced oncogenesis.	http://www.uniprot.org/uniprot/Q3TEA8
Sp9	Transcription factor Sp9	Q64HY3	1	1	1.91	1.91	0.0576	Nucleus	Transcription factor which plays a key role in limb development. Positively regulates FGF8 expression in the apical ectodermal ridge (AER) and contributes to limb outgrowth in embryos.	http://www.uniprot.org/uniprot/Q64HY3
Hsp90aa1	Heat shock protein HSP 90-alpha	P07901	31	1.45	1	-1.45	0.0582	Cytoplasm	Molecular chaperone that promotes the maturation, structural maintenance and proper regulation of specific target proteins involved for instance in cell cycle control and signal transduction. Undergoes a functional cycle that is linked to its ATPase activity. This cycle probably induces conformational changes in the client proteins, thereby causing their activation. Interacts dynamically with var…	http://www.uniprot.org/uniprot/P07901
M6pr	Cation-dependent mannose-6-phosphate receptor	P24668	1	1	1.16	1.16	0.0583	Lysosome membrane	Transport of phosphorylated lysosomal enzymes from the Golgi complex and the cell surface to lysosomes. Lysosomal enzymes bearing phosphomannosyl residues bind specifically to mannose-6-phosphate receptors in the Golgi apparatus and the resulting receptor-ligand complex is transported to an acidic prelyosomal compartment where the low pH mediates the dissociation of the complex.	http://www.uniprot.org/uniprot/P24668
Slc24a4	Sodium/potassium/calcium exchanger 4	Q8CGQ8	1	1	1.3	1.3	0.0585	Cytoplasm	Transports 1 Ca(2+) and 1 K(+) in exchange for 4 Na(+). Controls the rapid response termination and proper regulation of adaptation in olfactory sensory neurons (OSNs) which subsequently influences how odor information is encoded and perceived. May play a role in calcium transport during amelogenesis.	http://www.uniprot.org/uniprot/Q8CGQ8
Gns	N-acetylglucosamine-6-sulfatase	Q8BFR4	1	1	3.16	3.16	0.0586	Lysosome		http://www.uniprot.org/uniprot/Q8BFR4
Ahsa1	Activator of 90 kDa heat shock protein ATPase homolog 1	Q8BK64	5	1.32	1	-1.32	0.0586	Cytoplasm	Co-chaperone that stimulates HSP90 ATPase activity. May affect a step in the endoplasmic reticulum to Golgi trafficking (By similarity).	http://www.uniprot.org/uniprot/Q8BK64
Aacs	Acetoacetyl-CoA synthetase	Q9D2R0	4	1.37	1	-1.37	0.0588	Cytoplasm	Activates acetoacetate to acetoacetyl-CoA. May be involved in utilizing ketone body for the fatty acid-synthesis during adipose tissue development (By similarity).	http://www.uniprot.org/uniprot/Q9D2R0
Ahi1	Jouberin	Q8K3E5	1	1	2.91	2.91	0.0588	Cytoplasm	Component of the tectonic-like complex, a complex localized at the transition zone of primary cilia and acting as a barrier that prevents diffusion of transmembrane proteins between the cilia and plasma membranes.	http://www.uniprot.org/uniprot/Q8K3E5
Keap1	Kelch-like ECH-associated protein 1	Q9Z2X8	1	1	1.84	1.84	0.0589	Cytoplasm	Acts as a substrate adapter protein for the E3 ubiquitin ligase complex formed by CUL3 and RBX1 and targets NFE2L2/NRF2 for ubiquitination and degradation by the proteasome, thus resulting in the suppression of its transcriptional activity and the repression of antioxidant response element-mediated detoxifying enzyme gene expression. Retains NFE2L2/NRF2 and may also retain BPTF in the cytosol. Ta…	http://www.uniprot.org/uniprot/Q9Z2X8
Slc2a1	Solute carrier family 2, facilitated glucose transporter member 1	P17809	2	1	1.31	1.31	0.0592	Cell membrane	Facilitative glucose transporter. This isoform may be responsible for constitutive or basal glucose uptake. Has a very broad substrate specificity; can transport a wide range of aldoses including both pentoses and hexoses.	http://www.uniprot.org/uniprot/P17809
Aasdhppt	L-aminoadipate-semialdehyde dehydrogenase-phosphopantetheinyl transferase	Q9CQF6	1	1.47	1	-1.47	0.0596	Cytoplasm	Catalyzes the post-translational modification of target proteins by phosphopantetheine. Can transfer the 4'-phosphopantetheine moiety from coenzyme A to a serine residue of a broad range of acceptors, such as the acyl carrier domain of FASN (in vitro) (By similarity).	http://www.uniprot.org/uniprot/Q9CQF6
Grm3	Metabotropic glutamate receptor 3	Q9QYS2	10	1.6	1	-1.6	0.0596	Cell membrane	G-protein coupled receptor for glutamate. Ligand binding causes a conformation change that triggers signaling via guanine nucleotide-binding proteins (G proteins) and modulates the activity of down-stream effectors. Signaling inhibits adenylate cyclase activity.	http://www.uniprot.org/uniprot/Q9QYS2
Xrcc5	X-ray repair cross-complementing protein 5	P27641	1	1	1.75	1.75	0.0596	Nucleus	Single-stranded DNA-dependent ATP-dependent helicase. Has a role in chromosome translocation. The DNA helicase II complex binds preferentially to fork-like ends of double-stranded DNA in a cell cycle-dependent manner. It works in the 3'-5' direction. Binding to DNA may be mediated by XRCC6. Involved in DNA non-homologous end joining (NHEJ) required for double-strand break repair and V(D)J recombi…	http://www.uniprot.org/uniprot/P27641
Bud13	BUD13 homolog	Q8R149	1	1	1.39	1.39	0.0603			http://www.uniprot.org/uniprot/Q8R149
Srp54	Signal recognition particle 54 kDa protein	P14576	1	1	1.97	1.97	0.0607	Nucleus speckle	Binds to the signal sequence of presecretory protein when they emerge from the ribosomes and transfers them to TRAM (translocating chain-associating membrane protein).	http://www.uniprot.org/uniprot/P14576
Dusp23	Dual specificity protein phosphatase 23	Q6NT99	1	0	1	1	0.0609	Cytoplasm	Protein phosphatase that mediates dephosphorylation of proteins phosphorylated on Tyr and Ser/Thr residues. In vitro, it can dephosphorylate p44-ERK1 (MAPK3) but not p54 SAPK-beta (MAPK10) in vitro. Able to enhance activation of JNK and p38 (MAPK14).	http://www.uniprot.org/uniprot/Q6NT99
Agpat4	1-acyl-sn-glycerol-3-phosphate acyltransferase delta	Q8K4X7	1	1.61	1	-1.61	0.0611	Membrane	Converts lysophosphatidic acid (LPA) into phosphatidic acid by incorporating an acyl moiety at the sn-2 position of the glycerol backbone.	http://www.uniprot.org/uniprot/Q8K4X7
Hook1	Protein Hook homolog 1	Q8BIL5	1	1	1.79	1.79	0.0613	Cytoplasm	Component of the FTS/Hook/FHIP complex (FHF complex). The FHF complex may function to promote vesicle trafficking and/or fusion via the homotypic vesicular protein sorting complex (the HOPS complex) (By similarity). Required for spermatid differentiation. Probably involved in the positioning of the microtubules of the manchette and the flagellum in relation to the membrane skeleton.	http://www.uniprot.org/uniprot/Q8BIL5
Cnp	2',3'-cyclic-nucleotide 3'-phosphodiesterase	P16330	18	1.46	1	-1.46	0.0613	Membrane	May participate in RNA metabolism in the myelinating cell, CNP is the third most abundant protein in central nervous system myelin.	http://www.uniprot.org/uniprot/P16330
Mtfr1l	Acetylation(N-term M)@1 Mitochondrial fission regulator 1-like	Q9CWE0	1	1	1.25	1.25	0.0615			http://www.uniprot.org/uniprot/Q9CWE0
Prkar2b	Phosphorylation(S)@112 Phosphorylation(Y)@118 cAMP-dependent protein kinase type II-beta regulatory subunit	P31324	1	1	1.44	1.44	0.0622	Cytoplasm	Regulatory subunit of the cAMP-dependent protein kinases involved in cAMP signaling in cells. Type II regulatory chains mediate membrane association by binding to anchoring proteins, including the MAP2 kinase.	http://www.uniprot.org/uniprot/P31324
Trhde	Thyrotropin-releasing hormone-degrading ectoenzyme	Q8K093	1	Low S/N	1	#VALUE!	0.0622	Membrane	Specific inactivation of TRH after its release.	http://www.uniprot.org/uniprot/Q8K093
Acsl1	Acetylation(N-term M)@1 Long-chain-fatty-acid--CoA ligase 1	P41216	1	1	1.18	1.18	0.0626	Mitochondrion outer membrane	Activation of long-chain fatty acids for both synthesis of cellular lipids, and degradation via beta-oxidation. Preferentially uses oleate, arachidonate, eicosapentaenoate and docosahexaenoate as substrates (By similarity).	http://www.uniprot.org/uniprot/P41216
Pde4a	cAMP-specific 3',5'-cyclic phosphodiesterase 4A	O89084	3	1.56	1	-1.56	0.0626	Cytoplasm	Hydrolyzes the second messenger cAMP, which is a key regulator of many important physiological processes.	http://www.uniprot.org/uniprot/O89084
Dnm3	Acetylation(N-term G)@2 Dynamin-3	Q8BZ98	1	1	1.31	1.31	0.0635	Cytoplasm	Microtubule-associated force-producing protein involved in producing microtubule bundles and able to bind and hydrolyze GTP. Most probably involved in vesicular trafficking processes, in particular endocytosis (By similarity).	http://www.uniprot.org/uniprot/Q8BZ98
Mbp	Myelin basic protein	P04370	2	1	1.98	1.98	0.0636	Myelin membrane	The classic group of MBP isoforms (isoform 4-isoform 13) are with PLP the most abundant protein components of the myelin membrane in the CNS. They have a role in both its formation and stabilization. The non-classic group of MBP isoforms (isoform 1-isoform 3/Golli-MBPs) may preferentially have a role in the early developing brain long before myelination, maybe as components of transcriptional com…	http://www.uniprot.org/uniprot/P04370
Uck1	Uridine-cytidine kinase 1	P52623	1	1.58	1	-1.58	0.0639		Phosphorylates uridine and cytidine to uridine monophosphate and cytidine monophosphate. Does not phosphorylate deoxyribonucleosides or purine ribonucleosides. Can use ATP or GTP as a phosphate donor. Can also phosphorylate cytidine and uridine nucleoside analogs such as 6-azauridine, 5-fluorouridine, 4-thiouridine, 5-bromouridine, N(4)-acetylcytidine, N(4)-benzoylcytidine, 5-fluorocytidine, 2-th…	http://www.uniprot.org/uniprot/P52623
Tfrc	Transferrin receptor protein 1	Q62351	7	1	1.48	1.48	0.064	Cell membrane	Cellular uptake of iron occurs via receptor-mediated endocytosis of ligand-occupied transferrin receptor into specialized endosomes. Endosomal acidification leads to iron release. The apotransferrin-receptor complex is then recycled to the cell surface with a return to neutral pH and the concomitant loss of affinity of apotransferrin for its receptor. Transferrin receptor is necessary for develop…	http://www.uniprot.org/uniprot/Q62351
Ptcd3	Pentatricopeptide repeat domain-containing protein 3, mitochondrial	Q14C51	1	1	1.76	1.76	0.0641	Mitochondrion	Mitochondrial RNA-binding protein that has a role in mitochondrial translation.	http://www.uniprot.org/uniprot/Q14C51
Pnkp	Bifunctional polynucleotide phosphatase/kinase	Q9JLV6	1	1	1.56	1.56	0.0641	Nucleus	Plays a key role in the repair of DNA damage, functioning as part of both the non-homologous end-joining (NHEJ) and base excision repair (BER) pathways. Through its two catalytic activities, PNK ensures that DNA termini are compatible with extension and ligation by either removing 3'-phosphates from, or by phosphorylating 5'-hydroxyl groups on, the ribose sugar of the DNA backbone.	http://www.uniprot.org/uniprot/Q9JLV6
Sorcs1	VPS10 domain-containing receptor SorCS1	Q9JLC4	4	1	2.32	2.32	0.0642	Membrane		http://www.uniprot.org/uniprot/Q9JLC4
Gnai2	Phosphorylation(Y)@147 Phosphorylation(S)@152 Phosphorylation(Y)@155 Guanine nucleotide-binding protein G(i) subunit alpha-2	P08752	1	1.2	1	-1.2	0.0644	Cytoplasm	Guanine nucleotide-binding proteins (G proteins) are involved as modulators or transducers in various transmembrane signaling systems. The G(i) proteins are involved in hormonal regulation of adenylate cyclase: they inhibit the cyclase in response to beta-adrenergic stimuli. May play a role in cell division.	http://www.uniprot.org/uniprot/P08752
Pde2a	cGMP-dependent 3',5'-cyclic phosphodiesterase	Q922S4	10	1.36	1	-1.36	0.0646	Membrane	Cyclic nucleotide phosphodiesterase with a dual-specificity for the second messengers cAMP and cGMP, which are key regulators of many important physiological processes.	http://www.uniprot.org/uniprot/Q922S4
Tmpo	Lamina-associated polypeptide 2, isoforms beta/delta/epsilon/gamma	Q61029	3	1	1.47	1.47	0.0649	Nucleus inner membrane	May help direct the assembly of the nuclear lamina and thereby help maintain the structural organization of the nuclear envelope. Possible receptor for attachment of lamin filaments to the inner nuclear membrane. May be involved in the control of initiation of DNA replication through its interaction with NAKAP95 (By similarity).	http://www.uniprot.org/uniprot/Q61029
Smarcd1	SWI/SNF-related matrix-associated actin-dependent regulator of chromatin subfamily D member 1	Q61466	1	1.23	1	-1.23	0.0652	Nucleus	Involved in chromatin remodeling. Has a strong influence on vitamin D-mediated transcriptional activity from an enhancer vitamin D receptor element (VDRE). May be a link between mammalian SWI-SNF-like chromatin remodeling complexes and the vitamin D receptor (VDR) heterodimer. Mediates critical interactions between nuclear receptors and the BRG1/SMARCA4 chromatin-remodeling complex for transactiv…	http://www.uniprot.org/uniprot/Q61466
Taldo1	Acetylation(N-term M)@11 Transaldolase	Q93092	1	1.33	1	-1.33	0.0662	Cytoplasm	Transaldolase is important for the balance of metabolites in the pentose-phosphate pathway.	http://www.uniprot.org/uniprot/Q93092
Hist1h1e	Acetylation(N-term S)@2 Histone H1.4	P43274	1	1	2.06	2.06	0.0667	Nucleus	Histone H1 protein binds to linker DNA between nucleosomes forming the macromolecular structure known as the chromatin fiber. Histones H1 are necessary for the condensation of nucleosome chains into higher-order structured fibers. Acts also as a regulator of individual gene transcription through chromatin remodeling, nucleosome spacing and DNA methylation.	http://www.uniprot.org/uniprot/P43274
Hspa4	Heat shock 70 kDa protein 4	Q61316	40	1.49	1	-1.49	0.0668	Cytoplasm		http://www.uniprot.org/uniprot/Q61316
Tiam2	T-lymphoma invasion and metastasis-inducing protein 2	Q6ZPF3	2	1.33	1	-1.33	0.067	Cytoplasm	Modulates the activity of RHO-like proteins and connects extracellular signals to cytoskeletal activities. Acts as a GDP-dissociation stimulator protein that stimulates the GDP-GTP exchange activity of RHO-like GTPases and activates them. Activates specifically RAC1, but not CDC42 and RHOA. Mediates extracellular laminin signals to activate Rac1, contributing to neurite growth. Involved in lamell…	http://www.uniprot.org/uniprot/Q6ZPF3
Marc2	Mitochondrial amidoxime reducing component 2	Q922Q1	2	1	1.48	1.48	0.0672	Mitochondrion outer membrane	As a component of the benzamidoxime prodrug-converting complex required to reduce N-hydroxylated prodrugs, such as benzamidoxime. Also able to reduce N(omega)-hydroxy-L-arginine (NOHA) and N(omega)-hydroxy-N(delta)-methyl-L-arginine (NHAM) into L-arginine and N(delta)-methyl-L-arginine, respectively (By similarity).	http://www.uniprot.org/uniprot/Q922Q1
Cpe	Acetylation(N-term G)@31 Carboxypeptidase E	Q00493	1	1.32	1	-1.32	0.0673	Cytoplasmic vesicle	Removes residual C-terminal Arg or Lys remaining after initial endoprotease cleavage during prohormone processing. Processes proinsulin.	http://www.uniprot.org/uniprot/Q00493
Vac14	Protein VAC14 homolog	Q80WQ2	2	1	1.36	1.36	0.0673	Endosome membrane	The PI(3,5)P2 regulatory complex regulates both the synthesis and turnover of phosphatidylinositol 3,5-bisphosphate (PtdIns(3,5)P2). Acts as a positive activator of PIKfyve kinase activity. Also required to maintain normal levels of phosphatidylinositol 3-phosphate (PtdIns(3)P) and phosphatidylinositol 5-phosphate (PtdIns(5)P). Plays a role in the biogenesis of endosome carrier vesicles (ECV) / m…	http://www.uniprot.org/uniprot/Q80WQ2
Nck1	Cytoplasmic protein NCK1	Q99M51	1	1.14	1	-1.14	0.0674	Cytoplasm	Adapter protein which associates with tyrosine-phosphorylated growth factor receptors, such as KDR and PDGFRB, or their cellular substrates. Maintains low levels of EIF2S1 phosphorylation by promoting its dephosphorylation by PP1. Plays a role in the DNA damage response, not in the detection of the damage by ATM/ATR, but for efficient activation of downstream effectors, such as that of CHEK2. Pla…	http://www.uniprot.org/uniprot/Q99M51
Cyb5r3	NADH-cytochrome b5 reductase 3	Q9DCN2	3	1	1.62	1.62	0.0675	Endoplasmic reticulum membrane	Desaturation and elongation of fatty acids, cholesterol biosynthesis, drug metabolism, and, in erythrocyte, methemoglobin reduction.	http://www.uniprot.org/uniprot/Q9DCN2
Camk2n1	Calcium/calmodulin-dependent protein kinase II inhibitor 1	Q6QWF9	1	1	1.47	1.47	0.0675	Cell junction	Potent and specific inhibitor of CaM-kinase II (CAMK2).	http://www.uniprot.org/uniprot/Q6QWF9
Ublcp1	Ubiquitin-like domain-containing CTD phosphatase 1	Q8BGR9	2	1	3.53	3.53	0.0679	Nucleus	Dephosphorylates 26S nuclear proteasomes, thereby decreasing their proteolytic activity. The dephosphorylation may prevent assembly of the core and regulatory particles (CP and RP) into mature 26S proteasome (By similarity).	http://www.uniprot.org/uniprot/Q8BGR9
Usp8	Ubiquitin carboxyl-terminal hydrolase 8	Q80U87	3	1	1.26	1.26	0.068	Cytoplasm	Hydrolase that can remove conjugated ubiquitin from proteins and therefore plays an important regulatory role at the level of protein turnover by preventing degradation. Converts both 'Lys-48' an 'Lys-63'-linked ubiquitin chains. Catalytic activity is enhanced in the M phase. Involved in cell proliferation. Required to enter into S phase in response to serum stimulation. May regulate T-cell anerg…	http://www.uniprot.org/uniprot/Q80U87
Sf3b6	Splicing factor 3B subunit 6	P59708	1	1	1.42	1.42	0.0681	Nucleus	Necessary for the splicing of pre-mRNA. Directly contacts the pre-mRNA branch site adenosine for the first catalytic step of splicing. Enters the spliceosome and associates with the pre-mRNA branch site as part of the 17S U2 or, in the case of the minor spliceosome, as part of the 18S U11/U12 snRNP complex, and thus may facilitate the interaction of these snRNP with the branch sites of U2 and U12…	http://www.uniprot.org/uniprot/P59708
Spon1	Spondin-1	Q8VCC9	1	1	2.06	2.06	0.0683	Secreted	Cell adhesion protein that promotes the attachment of spinal cord and sensory neuron cells and the outgrowth of neurites in vitro. May contribute to the growth and guidance of axons in both the spinal cord and the PNS (By similarity).	http://www.uniprot.org/uniprot/Q8VCC9
Mug1	Murinoglobulin-1	P28665	1	2.67	1	-2.67	0.0684	Secreted	A proteinase activates the inhibitor by specific proteolysis in the bait region, which, by an unknown mechanism leads to reaction at the cysteinyl-glutamyl internal thiol ester site and to a conformational change, whereby the proteinase is trapped and/or covalently bound to the inhibitor. While in the tetrameric proteinase inhibitors steric inhibition is sufficiently strong, monomeric forms need …	http://www.uniprot.org/uniprot/P28665
Gng3	Acetylation(N-term V)@7 Guanine nucleotide-binding protein G(I)/G(S)/G(O) subunit gamma-3	P63216	1	1	1.31	1.31	0.069	Cell membrane	Guanine nucleotide-binding proteins (G proteins) are involved as a modulator or transducer in various transmembrane signaling systems. The beta and gamma chains are required for the GTPase activity, for replacement of GDP by GTP, and for G protein-effector interaction.	http://www.uniprot.org/uniprot/P63216
Dnajc7	DnaJ homolog subfamily C member 7	Q9QYI3	3	1.35	1	-1.35	0.0694	Cytoplasm	Acts as co-chaperone regulating the molecular chaperones HSP70 and HSP90 in folding of steroid receptors, such as the glucocorticoid receptor and the progesterone receptor. Proposed to act as a recycling chaperone by facilitating the return of chaperone substrates to early stages of chaperoning if further folding is required. In vitro, induces ATP-independent dissociation of HSP90 but not of HSP7…	http://www.uniprot.org/uniprot/Q9QYI3
Pnpla8	Calcium-independent phospholipase A2-gamma	Q8K1N1	1	1.84	1	-1.84	0.0694	Endoplasmic reticulum membrane	Calcium-independent phospholipase A2, which catalyzes the hydrolysis of the sn-2 position of glycerophospholipids, PtdSer and to a lower extent PtdCho. Cleaves membrane phospholipids (By similarity).	http://www.uniprot.org/uniprot/Q8K1N1
Asl	Argininosuccinate lyase	Q91YI0	3	1	1.52	1.52	0.0698			http://www.uniprot.org/uniprot/Q91YI0
Celf2	CUGBP Elav-like family member 2	Q9Z0H4	3	1	1.35	1.35	0.071	Nucleus	RNA-binding protein implicated in the regulation of several post-transcriptional events. Involved in pre-mRNA alternative splicing, mRNA translation and stability. Mediates exon inclusion and/or exclusion in pre-mRNA that are subject to tissue-specific and developmentally regulated alternative splicing (By similarity). Specifically activates exon 5 inclusion of TNNT2 in embryonic, but not adult, …	http://www.uniprot.org/uniprot/Q9Z0H4
Fasn	Acetylation(N-term M)@1 Fatty acid synthase	P19096	1	1.2	1	-1.2	0.0716	Cytoplasm	Fatty acid synthetase catalyzes the formation of long-chain fatty acids from acetyl-CoA, malonyl-CoA and NADPH. This multifunctional protein has 7 catalytic activities and an acyl carrier protein.	http://www.uniprot.org/uniprot/P19096
Grik3	Glutamate receptor ionotropic, kainate 3	B1AS29	2	1	1.47	1.47	0.0718	Cell membrane	Receptor for glutamate that functions as ligand-gated ion channel in the central nervous system and plays an important role in excitatory synaptic transmission. L-glutamate acts as an excitatory neurotransmitter at many synapses in the central nervous system. The postsynaptic actions of Glu are mediated by a variety of receptors that are named according to their selective agonists. This receptor …	http://www.uniprot.org/uniprot/B1AS29
Cd2bp2	CD2 antigen cytoplasmic tail-binding protein 2	Q9CWK3	2	1	1.79	1.79	0.0719	Cytoplasm	Involved in pre-mRNA splicing as component of the U5 snRNP complex that is involved in spliceosome assembly.	http://www.uniprot.org/uniprot/Q9CWK3
Otulin	Ubiquitin thioesterase otulin	Q3UCV8	1	1	1.69	1.69	0.0723	Cytoplasm	Deubiquitinase that specifically removes linear ('Met-1'-linked) polyubiquitin chains to substrates and acts as a regulator of angiogenesis and innate immune response. Associates with the LUBAC complex via direct interaction with RNF31 and counteracts its action by cleaving linear polyubiquitin chains to substrates. Required during angiogenesis, craniofacial and neuronal development by regulating…	http://www.uniprot.org/uniprot/Q3UCV8
Myh9	Acetylation(N-term A)@2 Myosin-9	Q8VDD5	1	1.45	1	-1.45	0.0723	Cytoplasm	During cell spreading, plays an important role in cytoskeleton reorganization, focal contacts formation (in the margins but not the central part of spreading cells), and lamellipodial retraction; this function is mechanically antagonized by MYH10 (By similarity). Cellular myosin that appears to play a role in cytokinesis, cell shape, and specialized functions such as secretion and capping.	http://www.uniprot.org/uniprot/Q8VDD5
Rfc4	Replication factor C subunit 4	Q99J62	1	1	1.83	1.83	0.0725	Nucleus	The elongation of primed DNA templates by DNA polymerase delta and epsilon requires the action of the accessory proteins proliferating cell nuclear antigen (PCNA) and activator 1. This subunit may be involved in the elongation of the multiprimed DNA template (By similarity).	http://www.uniprot.org/uniprot/Q99J62
Map2k7	Dual specificity mitogen-activated protein kinase kinase 7	Q8CE90	1	1.1	1	-1.1	0.0726	Nucleus	Dual specificity protein kinase which acts as an essential component of the MAP kinase signal transduction pathway. Essential component of the stress-activated protein kinase/c-Jun N-terminal kinase (SAP/JNK) signaling pathway. With MAP2K4/MKK4, is the one of the only known kinase to directly activate the stress-activated protein kinase/c-Jun N-terminal kinases MAPK8/JNK1, MAPK9/JNK2 and MAPK10/J…	http://www.uniprot.org/uniprot/Q8CE90
	Ester hydrolase C11orf54 homolog	Q91V76	2	1	1.83	1.83	0.073	Nucleus	Exhibits ester hydrolase activity on the substrate p-nitrophenyl acetate.	http://www.uniprot.org/uniprot/Q91V76
Smap1	Stromal membrane-associated protein 1	Q91VZ6	3	1.23	1	-1.23	0.0731	Cell membrane	GTPase activating protein that acts on ARF6. Plays a role in clathrin-dependent endocytosis. May play a role in erythropoiesis.	http://www.uniprot.org/uniprot/Q91VZ6
Pnp	Purine nucleoside phosphorylase	P23492	1	1.42	1	-1.42	0.0731	Cytoplasm	The purine nucleoside phosphorylases catalyze the phosphorolytic breakdown of the N-glycosidic bond in the beta-(deoxy)ribonucleoside molecules, with the formation of the corresponding free purine bases and pentose-1-phosphate.	http://www.uniprot.org/uniprot/P23492
Smcr8	Smith-Magenis syndrome chromosomal region candidate gene 8 protein homolog	Q3UMB5	1	1	1.5	1.5	0.0732			http://www.uniprot.org/uniprot/Q3UMB5
Luc7l3	Luc7-like protein 3	Q5SUF2	1	1	1.79	1.79	0.0735	Nucleus speckle	Binds cAMP regulatory element DNA sequence. May play a role in RNA splicing (By similarity).	http://www.uniprot.org/uniprot/Q5SUF2
Alg2	Alpha-1,3/1,6-mannosyltransferase ALG2	Q9DBE8	8	1	1.56	1.56	0.0735	Membrane	Mannosylates Man(2)GlcNAc(2)-dolichol diphosphate and Man(1)GlcNAc(2)-dolichol diphosphate to form Man(3)GlcNAc(2)-dolichol diphosphate.	http://www.uniprot.org/uniprot/Q9DBE8
Krt81	Keratin, type II cuticular Hb1	Q9ERE2	1	Low S/N	1	#VALUE!	0.074			http://www.uniprot.org/uniprot/Q9ERE2
Pcbp3	Poly(rC)-binding protein 3	P57722	2	1	1.78	1.78	0.0741	Cytoplasm	Single-stranded nucleic acid binding protein that binds preferentially to oligo dC.	http://www.uniprot.org/uniprot/P57722
Mug2	Murinoglobulin-2	P28666	1	2.34	1	-2.34	0.0745	Secreted	A proteinase activates the inhibitor by specific proteolysis in the bait region, which, by an unknown mechanism leads to reaction at the cysteinyl-glutamyl internal thiol ester site and to a conformational change, whereby the proteinase is trapped and/or covalently bound to the inhibitor. While in the tetrameric proteinase inhibitors steric inhibition is sufficiently strong, monomeric forms need …	http://www.uniprot.org/uniprot/P28666
Klhl22	Kelch-like protein 22	Q99JN2	1	1	1.73	1.73	0.0749	Cytoplasm	Substrate-specific adapter of a BCR (BTB-CUL3-RBX1) E3 ubiquitin ligase complex required for chromosome alignment and localization of PLK1 at kinetochores. The BCR(KLHL22) ubiquitin ligase complex mediates monoubiquitination of PLK1, leading to PLK1 dissociation from phosphoreceptor proteins and subsequent removal from kinetochores, allowing silencing of the spindle assembly checkpoint (SAC) and …	http://www.uniprot.org/uniprot/Q99JN2
Gmppb	Mannose-1-phosphate guanyltransferase beta	Q8BTZ7	4	1.51	1	-1.51	0.075	Cytoplasm		http://www.uniprot.org/uniprot/Q8BTZ7
Tspan2	Tetraspanin-2	Q922J6	2	2.22	1	-2.22	0.075	Membrane	May play a role in signalling in oligodendrocytes in the early stages of their terminal differentiation into myelin-forming glia and may also function in stabilizing the mature sheath.	http://www.uniprot.org/uniprot/Q922J6
Hpx	Hemopexin	Q91X72	6	2.94	1	-2.94	0.0753	Secreted	Binds heme and transports it to the liver for breakdown and iron recovery, after which the free hemopexin returns to the circulation.	http://www.uniprot.org/uniprot/Q91X72
Znf827	Zinc finger protein 827	Q505G8	1	1.38	1	-1.38	0.0753	Nucleus	May be involved in transcriptional regulation.	http://www.uniprot.org/uniprot/Q505G8
Idh2	Isocitrate dehydrogenase [NADP], mitochondrial	P54071	11	1	1.34	1.34	0.0756	Mitochondrion	Plays a role in intermediary metabolism and energy production. It may tightly associate or interact with the pyruvate dehydrogenase complex.	http://www.uniprot.org/uniprot/P54071
Igf2r	Cation-independent mannose-6-phosphate receptor	Q07113	1	1	1.91	1.91	0.0757	Lysosome membrane	Acts as a positive regulator of T-cell coactivation, by binding DPP4 (By similarity). Transport of phosphorylated lysosomal enzymes from the Golgi complex and the cell surface to lysosomes. Lysosomal enzymes bearing phosphomannosyl residues bind specifically to mannose-6-phosphate receptors in the Golgi apparatus and the resulting receptor-ligand complex is transported to an acidic prelyosomal co…	http://www.uniprot.org/uniprot/Q07113
Hnrnpa0	Heterogeneous nuclear ribonucleoprotein A0	Q9CX86	2	1	1.95	1.95	0.0758	Nucleus	mRNA-binding component of ribonucleosomes. Specifically binds AU-rich element (ARE)-containing mRNAs. Involved in post-transcriptional regulation of cytokines mRNAs.	http://www.uniprot.org/uniprot/Q9CX86
Dffb	DNA fragmentation factor subunit beta	O54788	1	1	1.87	1.87	0.0761	Cytoplasm	Nuclease that induces DNA fragmentation and chromatin condensation during apoptosis. Degrades naked DNA and induces apoptotic morphology.	http://www.uniprot.org/uniprot/O54788
Pabpn1	Acetylation(N-term A)@2 Polyadenylate-binding protein 2	Q8CCS6	1	1.22	1	-1.22	0.0766	Cytoplasm	Involved in the 3'-end formation of mRNA precursors (pre-mRNA) by the addition of a poly(A) tail of 200-250 nt to the upstream cleavage product. Stimulates poly(A) polymerase (PAPOLA) conferring processivity on the poly(A) tail elongation reaction and controls also the poly(A) tail length. Increases the affinity of poly(A) polymerase for RNA. Is also present at various stages of mRNA metabolism i…	http://www.uniprot.org/uniprot/Q8CCS6
Rps27a	Acetylation(N-term L)@15 Ubiquitin-40S ribosomal protein S27a	P62983	1	1	1.29	1.29	0.0766	Cytoplasm	Ubiquitin: Exists either covalently attached to another protein, or free (unanchored). When covalently bound, it is conjugated to target proteins via an isopeptide bond either as a monomer (monoubiquitin), a polymer linked via different Lys residues of the ubiquitin (polyubiquitin chains) or a linear polymer linked via the initiator Met of the ubiquitin (linear polyubiquitin chains). Polyubiquiti…	http://www.uniprot.org/uniprot/P62983
Sun2	SUN domain-containing protein 2	Q8BJS4	1	1	2.86	2.86	0.077	Nucleus inner membrane	Component of SUN-protein-containing multivariate complexes also called LINC complexes which link the nucleoskeleton and cytoskeleton by providing versatile outer nuclear membrane attachment sites for cytoskeletal filaments. Specifically, Syne2 and Sun2 assemble in arrays of transmembrane actin-associated nuclear (TAN) lines which are bound to F-actin cables and couple the nucleus to retrograde ac…	http://www.uniprot.org/uniprot/Q8BJS4
Hnrnpl	Heterogeneous nuclear ribonucleoprotein L	Q8R081	5	1	1.8	1.8	0.0772	Nucleus	Splicing factor binding to exonic or intronic sites and acting as either an activator or repressor of exon inclusion. Exhibits a binding preference for CA-rich elements. Component of the heterogeneous nuclear ribonucleoprotein (hnRNP) complexes and associated with most nascent transcripts. Associates, together with APEX1, to the negative calcium responsive element (nCaRE) B2 of the APEX2 promoter.	http://www.uniprot.org/uniprot/Q8R081
Csnk1a1	Casein kinase I isoform alpha	Q8BK63	5	1	1.18	1.18	0.0777	Cytoplasm	Casein kinases are operationally defined by their preferential utilization of acidic proteins such as caseins as substrates. Can phosphorylate a large number of proteins. Participates in Wnt signaling. Phosphorylates CTNNB1 at 'Ser-45'. May phosphorylate PER1 and PER2. May play a role in segregating chromosomes during mitosis.	http://www.uniprot.org/uniprot/Q8BK63
Dnaja1	DnaJ homolog subfamily A member 1	P63037	3	1.21	1	-1.21	0.0781	Membrane	Co-chaperone for HSPA8/Hsc70. Plays a role in protein transport into mitochondria via its role as co-chaperone. Stimulates ATP hydrolysis, but not the folding of unfolded proteins mediated by HSPA1A (in vitro). Promotes apoptosis in response to cellular stress mediated by exposure to anisomycin or UV (By similarity). Functions as co-chaperone for HSPA1B and negatively regulates the translocation …	http://www.uniprot.org/uniprot/P63037
Calr	Calreticulin	P14211	2	1.43	1	-1.43	0.0782	Endoplasmic reticulum lumen	Calcium-binding chaperone that promotes folding, oligomeric assembly and quality control in the endoplasmic reticulum (ER) via the calreticulin/calnexin cycle. This lectin interacts transiently with almost all of the monoglucosylated glycoproteins that are synthesized in the ER. Interacts with the DNA-binding domain of NR3C1 and mediates its nuclear export. Involved in maternal gene expression re…	http://www.uniprot.org/uniprot/P14211
Cpsf1	Cleavage and polyadenylation specificity factor subunit 1	Q9EPU4	1	1	1.43	1.43	0.0787	Nucleus	Component of the cleavage and polyadenylation specificity factor (CPSF) complex that plays a key role in pre-mRNA 3'-end formation, recognizing the AAUAAA signal sequence and interacting with poly(A) polymerase and other factors to bring about cleavage and poly(A) addition. This subunit is involved in the RNA recognition step of the polyadenylation reaction (By similarity).	http://www.uniprot.org/uniprot/Q9EPU4
Nova1	RNA-binding protein Nova-1	Q9JKN6	3	1	1.28	1.28	0.0788	Nucleus	Functions to regulate alternative splicing in neurons by binding pre-mRNA in a sequence-specific manner to activate exon inclusion. It binds specifically to the sequence UCAUY. Most likely acts to activate the inclusion of exon E3A in the glycine receptor alpha-2 chain and of exon E9 in gamma-aminobutyric-acid receptor gamma-2 subunit via a distal downstream UCAU-rich intronic splicing enhancer.	http://www.uniprot.org/uniprot/Q9JKN6
Fermt3	Fermitin family homolog 3	Q8K1B8	1	1.67	1	-1.67	0.079	Cell projection	Plays a central role in cell adhesion in hematopoietic cells. Acts by activating the integrin beta-1-3 (ITGB1, ITGB2 and ITGB3). Required for integrin-mediated platelet adhesion and leukocyte adhesion to endothelial cells. Required for activation of integrin beta-2 (ITGB2) in polymorphonuclear granulocytes (PMNs).	http://www.uniprot.org/uniprot/Q8K1B8
Psmc5	Acetylation(N-term A)@2 26S protease regulatory subunit 8	P62196	1	1	2.06	2.06	0.079	Cytoplasm	The 26S protease is involved in the ATP-dependent degradation of ubiquitinated proteins. The regulatory (or ATPase) complex confers ATP dependency and substrate specificity to the 26S complex.	http://www.uniprot.org/uniprot/P62196
Mrpl43	39S ribosomal protein L43, mitochondrial	Q99N89	1	1	1.27	1.27	0.0793	Mitochondrion		http://www.uniprot.org/uniprot/Q99N89
Sema7a	Semaphorin-7A	Q9QUR8	5	1.72	1	-1.72	0.0794	Cell membrane	Plays an important role in integrin-mediated signaling and functions both in regulating cell migration and immune responses. Promotes formation of focal adhesion complexes, activation of the protein kinase PTK2/FAK1 and subsequent phosphorylation of MAPK1 and MAPK3. Promotes production of proinflammatory cytokines by monocytes and macrophages. Plays an important role in modulating inflammation an…	http://www.uniprot.org/uniprot/Q9QUR8
Kbtbd11	Kelch repeat and BTB domain-containing protein 11	Q8BNW9	10	1.52	1	-1.52	0.0795			http://www.uniprot.org/uniprot/Q8BNW9
Hebp1	Heme-binding protein 1	Q9R257	3	1	4.48	4.48	0.0801	Cytoplasm	May bind free porphyrinogens that may be present in the cell and thus facilitate removal of these potentially toxic compound. Binds with a high affinity to one molecule of heme or porphyrins. It binds metalloporphyrins, free porphyrins and N-methylprotoporphyrin with similar affinities.	http://www.uniprot.org/uniprot/Q9R257
Gyg1	Glycogenin-1	Q9R062	1	1.9	1	-1.9	0.0806		Self-glucosylates, via an inter-subunit mechanism, to form an oligosaccharide primer that serves as substrate for glycogen synthase.	http://www.uniprot.org/uniprot/Q9R062
Rab12	Acetylation(N-term M)@1 Ras-related protein Rab-12	P35283	1	1	1.12	1.12	0.0808	Recycling endosome membrane	The small GTPases Rab are key regulators of intracellular membrane trafficking, from the formation of transport vesicles to their fusion with membranes. Rabs cycle between an inactive GDP-bound form and an active GTP-bound form that is able to recruit to membranes different set of downstream effectors directly responsible for vesicle formation, movement, tethering and fusion (By similarity). That…	http://www.uniprot.org/uniprot/P35283
Cpsf3l	Integrator complex subunit 11	Q9CWS4	1	1	1.62	1.62	0.0811	Nucleus	Catalytic component of the Integrator complex, a complex involved in the small nuclear RNAs (snRNA) U1 and U2 transcription and in their 3'-box-dependent processing. The Integrator complex is associated with the C-terminal domain (CTD) of RNA polymerase II largest subunit (POLR2A) and is recruited to the U1 and U2 snRNAs genes. Mediates the snRNAs 3' cleavage (By similarity).	http://www.uniprot.org/uniprot/Q9CWS4
Anxa3	Annexin A3	O35639	5	1.51	1	-1.51	0.0813		Inhibitor of phospholipase A2, also possesses anti-coagulant properties.	http://www.uniprot.org/uniprot/O35639
Vwa5a	von Willebrand factor A domain-containing protein 5A	Q99KC8	3	1.18	1	-1.18	0.0813		May play a role in tumorigenesis as a tumor suppressor. Altered expression of this protein and disruption of the molecular pathway it is involved in may contribute directly to or modify tumorigenesis (By similarity).	http://www.uniprot.org/uniprot/Q99KC8
Sept5	Phosphorylation(Y)@24 Phosphorylation(T)@29 Septin-5	Q9Z2Q6	1	1.3	1	-1.3	0.0816	Cytoplasm	Filament-forming cytoskeletal GTPase (By similarity). Involved in cytokinesis (Potential). May play a role in platelet secretion.	http://www.uniprot.org/uniprot/Q9Z2Q6
Magee1	Melanoma-associated antigen E1	Q6PCZ4	2	1	2.12	2.12	0.0819	Cytoplasm	May enhance ubiquitin ligase activity of RING-type zinc finger-containing E3 ubiquitin-protein ligases. Proposed to act through recruitment and/or stabilization of the Ubl-conjugating enzyme (E2) at the E3:substrate complex (By similarity).	http://www.uniprot.org/uniprot/Q6PCZ4
Plch2	1-phosphatidylinositol 4,5-bisphosphate phosphodiesterase eta-2	A2AP18	10	1	1.85	1.85	0.0827	Cytoplasm	The production of the second messenger molecules diacylglycerol (DAG) and inositol 1,4,5-trisphosphate (IP3) is mediated by activated phosphatidylinositol-specific phospholipase C enzymes. This phospholipase activity is very sensitive to calcium. May be important for formation and maintenance of the neuronal network in the postnatal brain.	http://www.uniprot.org/uniprot/A2AP18
Ppif	Peptidyl-prolyl cis-trans isomerase F, mitochondrial	Q99KR7	1	1.1	1	-1.1	0.0828	Mitochondrion matrix	PPIases accelerate the folding of proteins. It catalyzes the cis-trans isomerization of proline imidic peptide bonds in oligopeptides. Involved in regulation of the mitochondrial permeability transition pore (mPTP). It is proposed that its association with the mPTP is masking a binding site for inhibiting inorganic phosphate (Pi) and promotes the open probability of the mPTP leading to apoptosis …	http://www.uniprot.org/uniprot/Q99KR7
Ppp1r13b	Apoptosis-stimulating of p53 protein 1	Q62415	1	1.41	1	-1.41	0.0828	Cytoplasm	Regulator that plays a central role in regulation of apoptosis via its interaction with p53/TP53. Regulates TP53 by enhancing the DNA binding and transactivation function of TP53 on the promoters of proapoptotic genes in vivo (By similarity).	http://www.uniprot.org/uniprot/Q62415
Wasf2	Wiskott-Aldrich syndrome protein family member 2	Q8BH43	1	1	1.08	1.08	0.0832	Cytoplasm	Downstream effector molecule involved in the transmission of signals from tyrosine kinase receptors and small GTPases to the actin cytoskeleton. Promotes formation of actin filaments. Part of the WAVE complex that regulates lamellipodia formation. The WAVE complex regulates actin filament reorganization via its interaction with the Arp2/3 complex (By similarity).	http://www.uniprot.org/uniprot/Q8BH43
Nelfb	Negative elongation factor B	Q8C4Y3	1	1	1.39	1.39	0.0832	Nucleus	Essential component of the NELF complex, a complex that negatively regulates the elongation of transcription by RNA polymerase II. The NELF complex, which acts via an association with the DSIF complex and causes transcriptional pausing, is counteracted by the P-TEFb kinase complex. May be able to induce chromatin unfolding (By similarity).	http://www.uniprot.org/uniprot/Q8C4Y3
Cntnap4	Contactin-associated protein-like 4	Q99P47	1	1	1.3	1.3	0.0833	Cell junction	Presynaptic protein involved in both dopaminergic synaptic transmission and GABAergic system, thereby participating in the structural maturation of inhibitory interneuron synapses. Involved in the dopaminergic synaptic transmission by attenuating dopamine release through a presynaptic mechanism. Also participates in the GABAergic system.	http://www.uniprot.org/uniprot/Q99P47
Spr	Sepiapterin reductase	Q64105	9	1.47	1	-1.47	0.0834	Cytoplasm	Catalyzes the final one or two reductions in tetra-hydrobiopterin biosynthesis to form 5,6,7,8-tetrahydrobiopterin.	http://www.uniprot.org/uniprot/Q64105
Kcnab3	Voltage-gated potassium channel subunit beta-3	P97382	1	1	1.43	1.43	0.0836	Cytoplasm	Accessory potassium channel protein which modulates the activity of the pore-forming alpha subunit. Alters the functional properties of Kv2.2 but not Kv2.1.	http://www.uniprot.org/uniprot/P97382
Dstn	Acetylation(N-term A)@2 Destrin	Q9R0P5	1	1	1.5	1.5	0.084		Actin-depolymerizing protein. Severs actin filaments (F-actin) and binds to actin monomers (G-actin). Acts in a pH-independent manner.	http://www.uniprot.org/uniprot/Q9R0P5
Opa3	Optic atrophy 3 protein homolog	Q505D7	1	1.15	1	-1.15	0.084	Mitochondrion	May play some role in mitochondrial processes.	http://www.uniprot.org/uniprot/Q505D7
Mtpn	Acetylation(N-term C)@2 Myotrophin	P62774	1	1.18	1	-1.18	0.084	Cytoplasm	Promotes dimerization of NF-kappa-B subunits and regulates NF-kappa-B transcription factor activity. Promotes growth of cardiomyocytes, but not cardiomyocyte proliferation. Promotes cardiac muscle hypertrophy (By similarity). Plays a role in the regulation of the growth of actin filaments. Inhibits the activity of the F-actin-capping protein complex formed by the CAPZA1 and CAPZB heterodimer.	http://www.uniprot.org/uniprot/P62774
Capn2	Calpain-2 catalytic subunit	O08529	3	1	1.07	1.07	0.0844	Cytoplasm	Calcium-regulated non-lysosomal thiol-protease which catalyze limited proteolysis of substrates involved in cytoskeletal remodeling and signal transduction. Proteolytically cleaves MYOC at 'Arg-226' (By similarity).	http://www.uniprot.org/uniprot/O08529
Nlgn4l	Acetylation(N-term Q)@19 Neuroligin 4-like	B0F2B4	1	2.19	1	-2.19	0.0844	Cell membrane	Cell surface protein involved in cell-cell-interactions. Plays a role in the formation or maintenance of synaptic junctions via its interactions (via the extracellular domains) with neurexin family members. Plays a role in synaptic signal transmission.	http://www.uniprot.org/uniprot/B0F2B4
Ndufaf4	NADH dehydrogenase [ubiquinone] 1 alpha subcomplex assembly factor 4	Q9D1H6	1	1	1.55	1.55	0.0844	Mitochondrion	May be involved in cell proliferation and survival of hormone-dependent tumor cells. Involved in the assembly of mitochondrial NADH:ubiquinone oxidoreductase complex (complex I) (By similarity).	http://www.uniprot.org/uniprot/Q9D1H6
Hist1h1e	Histone H1.4	P43274	1	1	1.66	1.66	0.0853	Nucleus	Histone H1 protein binds to linker DNA between nucleosomes forming the macromolecular structure known as the chromatin fiber. Histones H1 are necessary for the condensation of nucleosome chains into higher-order structured fibers. Acts also as a regulator of individual gene transcription through chromatin remodeling, nucleosome spacing and DNA methylation.	http://www.uniprot.org/uniprot/P43274
Srsf7	Serine/arginine-rich splicing factor 7	Q8BL97	1	1	1.26	1.26	0.0853	Nucleus	Required for pre-mRNA splicing. Represses the splicing of MAPT/Tau exon 10. May function as export adapter involved in mRNA nuclear export such as of histone H2A. Binds mRNA which is thought to be transferred to the NXF1-NXT1 heterodimer for export (TAP/NXF1 pathway); enhances NXF1-NXT1 RNA-binding activity. RNA-binding is semi-sequence specific (By similarity).	http://www.uniprot.org/uniprot/Q8BL97
Tubb3	Acetylation(N-term D)@26 Tubulin beta-3 chain	Q9ERD7	1	1.23	1	-1.23	0.0856	Cytoplasm	Tubulin is the major constituent of microtubules. It binds two moles of GTP, one at an exchangeable site on the beta chain and one at a non-exchangeable site on the alpha chain. TUBB3 plays a critical role in proper axon guidance and mantainance.	http://www.uniprot.org/uniprot/Q9ERD7
Abcb1a	Acetylation(N-term M)@1 Multidrug resistance protein 1A	P21447	1	1	1.28	1.28	0.0857	Cell membrane	Energy-dependent efflux pump responsible for decreased drug accumulation in multidrug-resistant cells.	http://www.uniprot.org/uniprot/P21447
Dlgap1	Phosphorylation(S)@509 Disks large-associated protein 1	Q9D415	1	1	1.35	1.35	0.0857	Cell membrane	Part of the postsynaptic scaffold in neuronal cells.	http://www.uniprot.org/uniprot/Q9D415
Rad50	DNA repair protein RAD50	P70388	1	1.16	1	-1.16	0.0858	Nucleus	Component of the MRN complex, which plays a central role in double-strand break (DSB) repair, DNA recombination, maintenance of telomere integrity and meiosis. The complex possesses single-strand endonuclease activity and double-strand-specific 3'-5' exonuclease activity, which are provided by MRE11A. RAD50 may be required to bind DNA ends and hold them in close proximity. This could facilitate s…	http://www.uniprot.org/uniprot/P70388
Cd47	Leukocyte surface antigen CD47	Q61735	2	6.49	1	-6.49	0.0859	Cell membrane	Has a role in both cell adhesion by acting as an adhesion receptor for THBS1 on platelets, and in the modulation of integrins. Plays an important role in memory formation and synaptic plasticity in the hippocampus. Receptor for SIRPA, binding to which prevents maturation of immature dendritic cells and inhibits cytokine production by mature dendritic cells. Interaction with SIRPG mediates cell-ce…	http://www.uniprot.org/uniprot/Q61735
Tp53bp1	Tumor suppressor p53-binding protein 1	P70399	3	1	1.35	1.35	0.0862	Nucleus	Plays a key role in the response to DNA damage. May have a role in checkpoint signaling during mitosis. Enhances TP53-mediated transcriptional activation (By similarity).	http://www.uniprot.org/uniprot/P70399
Plxnb1	Plexin-B1	Q8CJH3	6	1.5	1	-1.5	0.0865	Cell membrane	Receptor for SEMA4D. Plays a role in RHOA activation and subsequent changes of the actin cytoskeleton. Plays a role in axon guidance, invasive growth and cell migration.	http://www.uniprot.org/uniprot/Q8CJH3
Plp1	Myelin proteolipid protein	P60202	6	1.38	1	-1.38	0.0866	Cell membrane	This is the major myelin protein from the central nervous system. It plays an important role in the formation or maintenance of the multilamellar structure of myelin.	http://www.uniprot.org/uniprot/P60202
Isyna1	Inositol-3-phosphate synthase 1	Q9JHU9	2	1.59	1	-1.59	0.0867	Cytoplasm	Key enzyme in myo-inositol biosynthesis pathway that catalyzes the conversion of glucose 6-phosphate to 1-myo-inositol 1-phosphate in a NAD-dependent manner. Rate-limiting enzyme in the synthesis of all inositol-containing compounds (By similarity).	http://www.uniprot.org/uniprot/Q9JHU9
Wipf3	WAS/WASL-interacting protein family member 3	P0C7L0	1	1	2.26	2.26	0.0868	Cytoplasm	May be a regulator of cytoskeletal organization (Potential). May have a role in spermatogenesis.	http://www.uniprot.org/uniprot/P0C7L0
Plaa	Phospholipase A-2-activating protein	P27612	4	1.91	1	-1.91	0.087		Involved in the maintenance of ubiquitin levels.	http://www.uniprot.org/uniprot/P27612
Acot7	Cytosolic acyl coenzyme A thioester hydrolase	Q91V12	12	1.25	1	-1.25	0.0873	Cytoplasm	Acyl-CoA thioesterases are a group of enzymes that catalyze the hydrolysis of acyl-CoAs to the free fatty acid and coenzyme A (CoASH), providing the potential to regulate intracellular levels of acyl-CoAs, free fatty acids and CoASH. May play an important physiological function in brain. May play a regulatory role by modulating the cellular levels of fatty acyl-CoA ligands for certain transcripti…	http://www.uniprot.org/uniprot/Q91V12
Nudt4	Diphosphoinositol polyphosphate phosphohydrolase 2	Q8R2U6	1	1	1.9	1.9	0.0875	Cytoplasm	Cleaves a beta-phosphate from the diphosphate groups in PP-InsP5 (diphosphoinositol pentakisphosphate), PP-InsP4 and [PP]2-InsP4 (bisdiphosphoinositol tetrakisphosphate), suggesting that it may play a role in signal transduction. Also able to catalyze the hydrolysis of dinucleoside oligophosphate Ap6A, but not Ap5A. The major reaction products are ADP and p4a from Ap6A. Also able to hydrolyze 5-p…	http://www.uniprot.org/uniprot/Q8R2U6
Xkr4	XK-related protein 4	Q5GH67	1	1	1.87	1.87	0.0876	Membrane		http://www.uniprot.org/uniprot/Q5GH67
Ccar2	Cell cycle and apoptosis regulator protein 2	Q8VDP4	10	1	1.31	1.31	0.088	Nucleus	Core component of the DBIRD complex, a multiprotein complex that acts at the interface between core mRNP particles and RNA polymerase II (RNAPII) and integrates transcript elongation with the regulation of alternative splicing: the DBIRD complex affects local transcript elongation rates and alternative splicing of a large set of exons embedded in (A + T)-rich DNA regions. Inhibits SIRT1 deacetyla…	http://www.uniprot.org/uniprot/Q8VDP4
Stmn1	Phosphorylation(S)@16 Stathmin	P54227	1	1	1.6	1.6	0.0881	Cytoplasm	Involved in the regulation of the microtubule (MT) filament system by destabilizing microtubules. Prevents assembly and promotes disassembly of microtubules. Phosphorylation at Ser-16 may be required for axon formation during neurogenesis (By similarity). Involved in the control of the learned and innate fear.	http://www.uniprot.org/uniprot/P54227
S1pr1	Sphingosine 1-phosphate receptor 1	O08530	1	1.28	1	-1.28	0.0886	Cell membrane	G-protein coupled receptor for the bioactive lysosphingolipid sphingosine 1-phosphate (S1P) that seems to be coupled to the G(i) subclass of heteromeric G proteins. Signaling leads to the activation of RAC1, SRC, PTK2/FAK1 and MAP kinases. Plays an important role in cell migration, probably via its role in the reorganization of the actin cytoskeleton and the formation of lamellipodia in response …	http://www.uniprot.org/uniprot/O08530
Gamt	Guanidinoacetate N-methyltransferase	O35969	1	1.74	1	-1.74	0.0888	Cell projection		http://www.uniprot.org/uniprot/O35969
C1qb	Complement C1q subcomponent subunit B	P14106	3	1.7	1	-1.7	0.089	Secreted	C1q associates with the proenzymes C1r and C1s to yield C1, the first component of the serum complement system. The collagen-like regions of C1q interact with the Ca(2+)-dependent C1r(2)C1s(2) proenzyme complex, and efficient activation of C1 takes place on interaction of the globular heads of C1q with the Fc regions of IgG or IgM antibody present in immune complexes.	http://www.uniprot.org/uniprot/P14106
Ppm1h	Phosphorylation(S)@210 Protein phosphatase 1H	Q3UYC0	1	5.35	1	-5.35	0.0891	Nucleus	Dephosphorylates CDKN1B at 'Thr-187', thus removing a signal for proteasomal degradation.	http://www.uniprot.org/uniprot/Q3UYC0
Rab11fip5	Rab11 family-interacting protein 5	Q8R361	3	1	1.47	1.47	0.0893	Cytoplasm	Rab effector involved in protein trafficking from apical recycling endosomes to the apical plasma membrane. Involved in insulin granule exocytosis. May regulate V-ATPase intracellular transport in response to extracellular acidosis.	http://www.uniprot.org/uniprot/Q8R361
Pura	Transcriptional activator protein Pur-alpha	P42669	2	1	1.19	1.19	0.0894	Nucleus	This is a probable transcription activator that specifically binds the purine-rich single strand of the PUR element located upstream of the c-Myc gene. May play a role in the initiation of DNA replication and in recombination.	http://www.uniprot.org/uniprot/P42669
Wwp1	NEDD4-like E3 ubiquitin-protein ligase WWP1	Q8BZZ3	1	1.1	1	-1.1	0.0895	Cytoplasm	E3 ubiquitin-protein ligase which accepts ubiquitin from an E2 ubiquitin-conjugating enzyme in the form of a thioester and then directly transfers the ubiquitin to targeted substrates. Ubiquitinates and promotes degradation of SMAD2 in response to TGF-beta signaling, which requires interaction with TGIF (By similarity). Ubiquitinates ERBB4 isoforms JM-A CYT-1 and JM-B CYT-1, KLF2, KLF5 and TP63 a…	http://www.uniprot.org/uniprot/Q8BZZ3
Coq6	Ubiquinone biosynthesis monooxygenase COQ6, mitochondrial	Q8R1S0	1	1	1.55	1.55	0.0897	Golgi apparatus		http://www.uniprot.org/uniprot/Q8R1S0
Ptprt	Receptor-type tyrosine-protein phosphatase T	Q99M80	4	1	1.62	1.62	0.0897	Membrane	May be involved in both signal transduction and cellular adhesion in the CNS. May have specific signaling roles in the tyrosine phosphorylation/dephosphorylation pathway in the anterior compartment of the adult cerebellar cortex.	http://www.uniprot.org/uniprot/Q99M80
R3hdml	Peptidase inhibitor R3HDML	A2A5I3	1	0	1	1	0.0898	Secreted	Putative serine protease inhibitor.	http://www.uniprot.org/uniprot/A2A5I3
Atp6ap1	V-type proton ATPase subunit S1	Q9R1Q9	3	1	1.22	1.22	0.09	Vacuole membrane	Vacuolar ATPase is responsible for acidifying a variety of intracellular compartments in eukaryotic cells.	http://www.uniprot.org/uniprot/Q9R1Q9
H2afy	Core histone macro-H2A.1	Q9QZQ8	4	1	1.43	1.43	0.0905	Nucleus	Variant histone H2A which replaces conventional H2A in a subset of nucleosomes where it represses transcription. Nucleosomes wrap and compact DNA into chromatin, limiting DNA accessibility to the cellular machineries which require DNA as a template. Histones thereby play a central role in transcription regulation, DNA repair, DNA replication and chromosomal stability. DNA accessibility is regulat…	http://www.uniprot.org/uniprot/Q9QZQ8
Nup107	Nuclear pore complex protein Nup107	Q8BH74	1	1	1.26	1.26	0.0906	Nucleus membrane	Plays a role in the nuclear pore complex (NPC) assembly and/or maintenance. Required for the assembly of peripheral proteins into the NPC. May anchor NUP62 to the NPC (By similarity).	http://www.uniprot.org/uniprot/Q8BH74
	UPF0587 protein C1orf123 homolog	Q8BHG2	1	1	1.49	1.49	0.0908			http://www.uniprot.org/uniprot/Q8BHG2
Rgs14	Regulator of G-protein signaling 14	P97492	3	1	1.39	1.39	0.0909	Nucleus	Acts as a regulator of G protein signaling (RGS). Modulates G protein alpha subunits nucleotide exchange and hydrolysis activities by functioning either as a GTPase-activating protein (GAP), thereby driving G protein alpha subunits into their inactive GDP-bound form, or as a GDP-dissociation inhibitor (GDI). Confers GDI activity on G(i) alpha subunits GNAI1 and GNAI3, but not G(o) alpha subunit G…	http://www.uniprot.org/uniprot/P97492
Hdac1	Histone deacetylase 1	O09106	1	1	1.21	1.21	0.0909	Nucleus	Responsible for the deacetylation of lysine residues on the N-terminal part of the core histones (H2A, H2B, H3 and H4). Histone deacetylation gives a tag for epigenetic repression and plays an important role in transcriptional regulation, cell cycle progression and developmental events. Histone deacetylases act via the formation of large multiprotein complexes. Deacetylates SP proteins, SP1 and S…	http://www.uniprot.org/uniprot/O09106
Cnst	Consortin	Q8CBC4	1	1	1.89	1.89	0.091	Cell membrane	Required for targeting of connexins to the plasma membrane.	http://www.uniprot.org/uniprot/Q8CBC4
Vwa8	von Willebrand factor A domain-containing protein 8	Q8CC88	10	1	1.51	1.51	0.0915	Secreted		http://www.uniprot.org/uniprot/Q8CC88
Yipf3	Protein YIPF3	Q3UDR8	1	1	2.66	2.66	0.0917	Cell membrane	Involved in the maintenance of the Golgi structure. May play a role in hematopoiesis (By similarity).	http://www.uniprot.org/uniprot/Q3UDR8
Fbxo3	F-box only protein 3	Q9DC63	2	1	1.37	1.37	0.0926	Nucleus	Substrate recognition component of the SCF (SKP1-CUL1-F-box protein)-type E3 ubiquitin ligase complex. Mediates the ubiquitination of HIPK2 and probably that of EP300, leading to rapid degradation by the proteasome. In the presence of PML, HIPK2 ubiquitination still occurs, but degradation is prevented. PML, HIPK2 and FBXO3 may act synergically to activate p53/TP53-dependent transactivation (By s…	http://www.uniprot.org/uniprot/Q9DC63
Pfdn1	Prefoldin subunit 1	Q9CWM4	1	1	1.84	1.84	0.0927		Binds specifically to cytosolic chaperonin (c-CPN) and transfers target proteins to it. Binds to nascent polypeptide chain and promotes folding in an environment in which there are many competing pathways for nonnative proteins (By similarity).	http://www.uniprot.org/uniprot/Q9CWM4
Lgi3	Leucine-rich repeat LGI family member 3	Q8K406	5	1.3	1	-1.3	0.0927	Secreted	May participate in the regulation of neuronal exocytosis.	http://www.uniprot.org/uniprot/Q8K406
Fga	Fibrinogen alpha chain	E9PV24	3	1.63	1	-1.63	0.0928	Secreted	Cleaved by the protease thrombin to yield monomers which, together with fibrinogen beta (FGB) and fibrinogen gamma (FGG), polymerize to form an insoluble fibrin matrix. Fibrin has a major function in hemostasis as one of the primary components of blood clots (PubMed:7649481). In addition, functions during the early stages of wound repair to stabilize the lesion and guide cell migration during re-…	http://www.uniprot.org/uniprot/E9PV24
Ears2	Probable glutamate--tRNA ligase, mitochondrial	Q9CXJ1	1	1.14	1	-1.14	0.093	Mitochondrion matrix	Catalyzes the attachment of glutamate to tRNA(Glu) in a two-step reaction: glutamate is first activated by ATP to form Glu-AMP and then transferred to the acceptor end of tRNA(Glu).	http://www.uniprot.org/uniprot/Q9CXJ1
Pnck	Calcium/calmodulin-dependent protein kinase type 1B	Q9QYK9	1	1	1.59	1.59	0.0931	Cytoplasm	Calcium/calmodulin-dependent protein kinase belonging to a proposed calcium-triggered signaling cascade. In vitro phosphorylates CREB1 and SYN1/synapsin I. Phosphorylates and activates CAMK1 (By similarity).	http://www.uniprot.org/uniprot/Q9QYK9
Atg7	Ubiquitin-like modifier-activating enzyme ATG7	Q9D906	5	1	1.36	1.36	0.0932	Cytoplasm	E1-like activating enzyme involved in the 2 ubiquitin-like systems required for cytoplasm to vacuole transport (Cvt) and autophagy. Activates ATG12 for its conjugation with ATG5 as well as the ATG8 family proteins for their conjugation with phosphatidylethanolamine. Both systems are needed for the ATG8 association to Cvt vesicles and autophagosomes membranes. Required for autophagic death induced…	http://www.uniprot.org/uniprot/Q9D906
Drg2	Developmentally-regulated GTP-binding protein 2	Q9QXB9	4	1	1.5	1.5	0.0932	Cytoplasm	May play a role in cell proliferation, differentiation and death.	http://www.uniprot.org/uniprot/Q9QXB9
Xpo5	Exportin-5	Q924C1	2	1.09	1	-1.09	0.0939	Nucleus	Mediates the nuclear export of proteins bearing a double-stranded RNA binding domain (dsRBD) and double-stranded RNAs (cargos). XPO5 in the nucleus binds cooperatively to the RNA and to the GTPase Ran in its active GTP-bound form. Proteins containing dsRBDs can associate with this trimeric complex through the RNA. Docking of this complex to the nuclear pore complex (NPC) is mediated through bindi…	http://www.uniprot.org/uniprot/Q924C1
Raly	RNA-binding protein Raly	Q64012	1	1	1.55	1.55	0.0942	Nucleus	Probable-RNA binding protein. Could be a heterogeneous nuclear ribonucleoprotein (hnRNP). May be involved in pre-mRNA splicing (By similarity).	http://www.uniprot.org/uniprot/Q64012
Urod	Uroporphyrinogen decarboxylase	P70697	1	1	1.42	1.42	0.0947	Cytoplasm	Catalyzes the decarboxylation of four acetate groups of uroporphyrinogen-III to yield coproporphyrinogen-III.	http://www.uniprot.org/uniprot/P70697
Snx3	Sorting nexin-3	O70492	1	1	1.24	1.24	0.0947	Early endosome	Phosphoinositide-binding protein required for multivesicular body formation. Specifically binds phosphatidylinositol 3-phosphate (PtdIns(P3)). Also can bind phosphatidylinositol 4-phosphate (PtdIns(P4)), phosphatidylinositol 5-phosphate (PtdIns(P5)) and phosphatidylinositol 3,5-biphosphate (PtdIns(3,5)P2) (PubMed:19576982). Plays a role in protein transport between cellular compartments. Together…	http://www.uniprot.org/uniprot/O70492
Ffar1	Free fatty acid receptor 1	Q76JU9	1	1	1.19	1.19	0.095	Cell membrane	G-protein coupled receptor for medium and long chain saturated and unsaturated fatty acids that plays an important role in glucose homeostasis. Fatty acid binding increases glucose-stimulated insulin secretion, and may also enhance the secretion of glucagon-like peptide 1 (GLP-1). May also play a role in bone homeostasis; receptor signaling activates pathways that inhibit osteoclast differentiati…	http://www.uniprot.org/uniprot/Q76JU9
Atpaf1	ATP synthase mitochondrial F1 complex assembly factor 1	Q811I0	2	1.11	1	-1.11	0.0952	Mitochondrion	May play an essential role for the assembly of the mitochondrial F1-F0 complex.	http://www.uniprot.org/uniprot/Q811I0
Gtf3c4	General transcription factor 3C polypeptide 4	Q8BMQ2	1	1	1.43	1.43	0.0961	Nucleus	Essential for RNA polymerase III to make a number of small nuclear and cytoplasmic RNAs, including 5S RNA, tRNA, and adenovirus-associated (VA) RNA of both cellular and viral origin. Has histone acetyltransferase activity (HAT) with unique specificity for free and nucleosomal H3. May cooperate with GTF3C5 in facilitating the recruitment of TFIIIB and RNA polymerase through direct interactions wit…	http://www.uniprot.org/uniprot/Q8BMQ2
Map6d1	MAP6 domain-containing protein 1	Q14BB9	3	1.6	1	-1.6	0.0961	Golgi apparatus	May have microtubule-stabilizing activity.	http://www.uniprot.org/uniprot/Q14BB9
Maoa	Amine oxidase [flavin-containing] A	Q64133	10	1	1.39	1.39	0.0962	Mitochondrion outer membrane	Catalyzes the oxidative deamination of biogenic and xenobiotic amines and has important functions in the metabolism of neuroactive and vasoactive amines in the central nervous system and peripheral tissues. MAOA preferentially oxidizes biogenic amines such as 5-hydroxytryptamine (5-HT), norepinephrine and epinephrine (By similarity).	http://www.uniprot.org/uniprot/Q64133
Sdr39u1	Epimerase family protein SDR39U1	Q5M8N4	3	1	1.31	1.31	0.0965		Putative NADP-dependent oxidoreductase.	http://www.uniprot.org/uniprot/Q5M8N4
Cadm4	Cell adhesion molecule 4	Q8R464	8	1.28	1	-1.28	0.0967	Membrane	Involved in the cell-cell adhesion. Has calcium- and magnesium-independent cell-cell adhesion activity. May have tumor-suppressor activity.	http://www.uniprot.org/uniprot/Q8R464
Map2	Phosphorylation(T)@227 Phosphorylation(T)@230 Microtubule-associated protein 2	P20357	1	1	1.43	1.43	0.0973	Cytoplasm	The exact function of MAP2 is unknown but MAPs may stabilize the microtubules against depolymerization. They also seem to have a stiffening effect on microtubules.	http://www.uniprot.org/uniprot/P20357
Nelfa	Negative elongation factor A	Q8BG30	1	1	2.11	2.11	0.0975	Nucleus	Essential component of the NELF complex, a complex that negatively regulates the elongation of transcription by RNA polymerase II. The NELF complex, which acts via an association with the DSIF complex and causes transcriptional pausing, is counteracted by the P-TEFb kinase complex. Probably required to interact with the RNA polymerase II complex (By similarity).	http://www.uniprot.org/uniprot/Q8BG30
Ric8a	Synembryn-A	Q3TIR3	5	1.27	1	-1.27	0.0977	Cytoplasm	Guanine nucleotide exchange factor (GEF), which can activate some, but not all, G-alpha proteins. Able to activate GNAI1, GNAO1 and GNAQ, but not GNAS by exchanging bound GDP for free GTP. Involved in regulation of microtubule pulling forces during mitotic movement of chromosomes by stimulating G(i)-alpha protein, possibly leading to release G(i)-alpha-GTP and NuMA proteins from the NuMA-GPSM2-G(…	http://www.uniprot.org/uniprot/Q3TIR3
Spag9	C-Jun-amino-terminal kinase-interacting protein 4	Q58A65	3	1	1.47	1.47	0.0978	Cytoplasm	The JNK-interacting protein (JIP) group of scaffold proteins selectively mediates JNK signaling by aggregating specific components of the MAPK cascade to form a functional JNK signaling module.	http://www.uniprot.org/uniprot/Q58A65
Dnm1l	Acetylation(N-term M)@1 Dynamin-1-like protein	Q8K1M6	1	1.09	1	-1.09	0.0979	Cytoplasm	Functions in mitochondrial and peroxisomal division. Mediates membrane fission through oligomerization into membrane-associated tubular structures that wrap around the scission site to constrict and sever the mitochondrial membrane through a GTP hydrolysis-dependent mechanism. Through its function in mitochondrial division, ensures the survival of at least some types of postmitotic neurons, inclu…	http://www.uniprot.org/uniprot/Q8K1M6
	Protein C19orf12 homolog	Q8WUR0	1	1.74	1	-1.74	0.0984	Mitochondrion		http://www.uniprot.org/uniprot/Q8WUR0
Pdcl3	Phosducin-like protein 3	Q8BVF2	1	1.47	1	-1.47	0.0984	Cytoplasm	Acts as a chaperone for the angiogenic VEGF receptor KDR/VEGFR2, controlling its abundance and inhibiting its ubiquitination and degradation. Modulates the activation of caspases during apoptosis (By similarity).	http://www.uniprot.org/uniprot/Q8BVF2
Prrt2	Proline-rich transmembrane protein 2	E9PUL5	1	1	1.79	1.79	0.0985	Cell membrane		http://www.uniprot.org/uniprot/E9PUL5
Lsamp	Limbic system-associated membrane protein	Q8BLK3	4	1	1.27	1.27	0.0986	Cell membrane	Mediates selective neuronal growth and axon targeting. Contributes to the guidance of developing axons and remodeling of mature circuits in the limbic system. Essential for normal growth of the hyppocampal mossy fiber projection (By similarity).	http://www.uniprot.org/uniprot/Q8BLK3
Txndc15	Thioredoxin domain-containing protein 15	Q6P6J9	1	1	1.64	1.64	0.0988	Membrane		http://www.uniprot.org/uniprot/Q6P6J9
Aldh1b1	Aldehyde dehydrogenase X, mitochondrial	Q9CZS1	8	1	1.3	1.3	0.0988	Mitochondrion matrix	ALDHs play a major role in the detoxification of alcohol-derived acetaldehyde. They are involved in the metabolism of corticosteroids, biogenic amines, neurotransmitters, and lipid peroxidation (By similarity).	http://www.uniprot.org/uniprot/Q9CZS1
Nefh	Phosphorylation(S)@834 Neurofilament heavy polypeptide	P19246	1	2.15	1	-2.15	0.0988		Neurofilaments usually contain three intermediate filament proteins: L, M, and H which are involved in the maintenance of neuronal caliber. NF-H has an important function in mature axons that is not subserved by the two smaller NF proteins.	http://www.uniprot.org/uniprot/P19246
Brd4	Bromodomain-containing protein 4	Q9ESU6	3	1	1.23	1.23	0.099	Nucleus	Chromatin reader protein that recognizes and binds acetylated histones and plays a key role in transmission of epigenetic memory across cell divisions and transcription regulation. Remains associated with acetylated chromatin throughout the entire cell cycle and provides epigenetic memory for postmitotic G1 gene transcription by preserving acetylated chromatin status and maintaining high-order ch…	http://www.uniprot.org/uniprot/Q9ESU6
Dusp28	Dual specificity phosphatase 28	Q8BTR5	1	1	1.54	1.54	0.0994			http://www.uniprot.org/uniprot/Q8BTR5
Oplah	5-oxoprolinase	Q8K010	11	1	1.31	1.31	0.0998		Catalyzes the cleavage of 5-oxo-L-proline to form L-glutamate coupled to the hydrolysis of ATP to ADP and inorganic phosphate.	http://www.uniprot.org/uniprot/Q8K010
