# Supplementary material for: RNA sequencing and proteomics approaches reveal novel deficits in the cortex of Mecp2-deficient mice, a model for Rett syndrome
Source: Mol Autism. 2017 Oct 24;8:56. doi: 10.1186/s13229-017-0174-4 (PMC5655833; doi:10.1186/s13229-017-0174-4)
Supplement: Supplementary file 8 — List of significant proteins/PTMs (p < 0.1) identified as RTT hits along with references. Information on WT and Mecp2 Jae/y relative abundance values, fold change expression, and p-value are provided per respective protein/PTM. RTT hits identified from proteomics-based studies are highlighted in yellow. File format: Microsoft Excel spreadsheet. (XLS 33 kb) [file 13229_2017_174_MOESM8_ESM.xls]

## Sheet: RTT hits in proteome
Gene	Protein	UniProt Accession	WT Relative Abundance	Mecp2Jae/y Relative Abundance	Fold Change (Mecp2Jae/y / WT)	p-value	RTT Gene Targets: Direction of Expression	Reference(s)
Aacs	Acetoacetyl-CoA synthetase	Q9D2R0	1.37	1	-1.37	0.0588	Decrease	Chahrour et al. 2008
Aldh1a1	Retinal dehydrogenase 1	P24549	1.95	1	-1.95	0.0215	Decrease	Chahrour et al. 2008
Apoa1	Apolipoprotein A-I	Q00623	1.69	1	-1.69	0.052	Decreased	Cortelazzo et al. 2014
C1qb	Complement C1q subcomponent subunit B	P14106	1.7	1	-1.7	0.089	Decrease	Lin et al. 2016
Calr	Calreticulin	P14211	1.43	1	-1.43	0.0782	Decrease	Veeraragavan et al. 2016
Cirbp	Cold-inducible RNA-binding protein	P60824	1	4.26	4.26	0.0472	Increase	Nuber et al. 2005
Clu	Clusterin	Q06890	1.4	1	-1.4	0.0446	Increase	Gibson et al. 2010; Cortelazzo et al. 2013
Dgkg	Diacylglycerol kinase gamma	Q91WG7	1	1.51	1.51	0.0372	Increase	Chahrour et al. 2008, Veeraragavan et al. 2016
Ephx2	Bifunctional epoxide hydrolase 2	P34914	1.59	1	-1.59	0.0089	Decrease	Chahrour et al. 2008
Fkbp5	Peptidyl-prolyl cis-trans isomerase FKBP5	Q64378	1	2.02	2.02	0.0268	Increase	Nuber et al. 2005; Chahrour et al. 2008; Urdinguio et al. 2008; Lin et al. 2016; Veeraragavan et al. 2016
Gamt	Guanidinoacetate N-methyltransferase	O35969	1.74	1	-1.74	0.0888	Decrease	Chahrour et al. 2008; Urdinguio et al. 2008; Ben-Shachar et al. 2009
Gfra1	GDNF family receptor alpha-1	P97785	1	2.64	2.64	0.0413	Increase	Chahrour et al. 2008, Veeraragavan et al. 2016
Gjc2	Gap junction gamma-2 protein	Q8BQU6	1.92	1	-1.92	0.0301	Decrease	Nuber et al. 2005; Zachariah and Rastegar 2012
Gprin1	Phosphorylation(S)@576 G protein-regulated inducer of neurite outgrowth 1	Q3UNH4	1	2.8	2.8	0.0066	Decrease	Chahrour et al. 2008; Zachariah and Rastegar 2012
Grm3	Metabotropic glutamate receptor 3	Q9QYS2	1.6	1	-1.6	0.0596	Decrease	Chahrour et al. 2008
H2afy2	Core histone macro-H2A.2	Q8CCK0	1	1.81	1.81	0.0498	N/A- MeCP2 interacting protein	Chahrour et al. 2008
Hpcal4	Hippocalcin-like protein 4	Q8BGZ1	1.51	1	-1.51	0.0273	Decrease	Chahrour et al. 2008, Veeraragavan et al. 2016
Hsph1	Heat shock protein 105 kDa	Q61699	2.13	1	-2.13	0.0042	Decrease	Nuber et al. 2005
Mecp2	Methyl-CpG-binding protein 2	Q9Z2D6	10.6	1	-10.6	0.0052	Decrease	Amir et al. 1999; Chahrour et al. 2008
Mobp	Myelin-associated oligodendrocyte basic protein	Q9D2P8	2.09	1	-2.09	0.0121	Increase	Urdinguio et al. 2008
Myo1b	Unconventional myosin-Ib	P46735	1	2.02	2.02	0.0284	Increase	Chahrour et al. 2008, Veeraragavan et al. 2016
Pdia4	Protein disulfide-isomerase A4	P08003	2.22	1	-2.22	0.0378	Decrease	Chahrour et al. 2008, Veeraragavan et al. 2016
Prkar2b	Phosphorylation(S)@112 Phosphorylation(Y)@118 cAMP-dependent protein kinase type II-beta regulatory subunit	P31324	1	1.44	1.44	0.0622	Increase	Balakrishnan et al. 2016
Prkcg	Phosphorylation(S)@322 Protein kinase C gamma type	P63318	1	1.66	1.66	0.0051	Decrease	Veeraragavan et al. 2016
Prodh	Proline dehydrogenase 1, mitochondrial	Q9WU79	1	1.28	1.28	0.0287	Increase	Urdinguio et al. 2008
Pten	Phosphatidylinositol 3,4,5-trisphosphate 3-phosphatase and dual-specificity protein phosphatase PTEN	O08586	1	2.23	2.23	0.0033	N/A	Li et al. 2013
Pura	Transcriptional activator protein Pur-alpha	P42669	1	1.19	1.19	0.0894	N/A- MeCP2 interacting protein	Chahrour et al. 2008
Qdpr	Dihydropteridine reductase	Q8BVI4	1.68	1	-1.68	0.0293	Decrease	Chahrour et al. 2008
Rnpep	Aminopeptidase B	Q8VCT3	3.47	1	-3.47	0.0051	Decrease	Chahrour et al. 2008
Rnpep	Acetylation(N-term M)@1 Aminopeptidase B	Q8VCT3	2.02	1	-2.02	0.0501	Decrease	Chahrour et al. 2008
Serpina1a	Alpha-1-antitrypsin 1-1	P07758	1.91	1	-1.91	0.037	Qualitatively present	Cortelazzo et al. 2013, 2014
Slc24a4	Sodium/potassium/calcium exchanger 4	Q8CGQ8	1	1.3	1.3	0.0585	Increase	Chahrour et al. 2008
Slc9a3r1	Phosphorylation(T)@71 Na(+)/H(+) exchange regulatory cofactor NHE-RF1	P70441	1.79	1	-1.79	0.0362	Decrease	Veeraragavan et al. 2016
Slc9a3r1	Acetylation(N-term S)@2 Na(+)/H(+) exchange regulatory cofactor NHE-RF1	P70441	1.24	1	-1.24	0.0293	Decrease	Veeraragavan et al. 2016
Sun2	SUN domain-containing protein 2	Q8BJS4	1	2.86	2.86	0.077	Increase	Veeraragavan et al. 2016
Ugp2	UTP--glucose-1-phosphate uridylyltransferase	Q91ZJ5	1.67	1	-1.67	0.0111	Decrease	Chahrour et al. 2008
Zmat4	Zinc finger matrin-type protein 4	Q8BZ94	1	1.88	1.88	0.0549	Increase	Veeraragavan et al. 2016
