# Supplementary material for: RNA sequencing and proteomics approaches reveal novel deficits in the cortex of Mecp2-deficient mice, a model for Rett syndrome
Source: Mol Autism. 2017 Oct 24;8:56. doi: 10.1186/s13229-017-0174-4 (PMC5655833; doi:10.1186/s13229-017-0174-4)
Supplement: Supplementary file 9 — List of 77 gene-protein matches (gene expression p < 0.05, protein expression p < 0.1). Information on WT and Mecp2 Jae/y FPKM/relative abundance values, UniProt accession identifier, fold change expression, p-, and q-value, CNS cell type-specific identity, and any relevant RTT hit references is provided for each gene-protein match. File format: Microsoft Excel spreadsheet. (XLS 55 kb) [file 13229_2017_174_MOESM9_ESM.xls]

## Sheet: gene p 0.05 protein p 0.1
Gene	WT FPKM	Mecp2Jae/y FPKM	Gene Expression Fold Change (Mecp2Jae/y / WT)	p-value (Gene)	q-value (FDR; Gene)	Protein	UniProt Accession	WT Relative Abundance	Mecp2Jae/y Relative Abundance	Protein Expression Fold Change (Mecp2Jae/y / WT)	p-value (Protein)	CNS Cell Type	RTT Hit	Reference(s)
Aacs	11.2221	8.82537	-0.786428	0.00245	0.0460259	Acetoacetyl-CoA synthetase	Q9D2R0	1.37	1	-1.37	0.0588	Non-cell type specific	Aacs	Chahrour et al. 2008
Agpat4	24.6746	21.0595	-0.853489	0.037	0.264366	1-acyl-sn-glycerol-3-phosphate acyltransferase delta	Q8K4X7	1.61	1	-1.61	0.0611	Oligodendrocyte
Aldh1a1	41.7233	28.1533	-0.674762	5e-05	0.00225192	Retinal dehydrogenase 1	P24549	1.95	1	-1.95	0.0215	Non-cell type specific	Aldh1a1	Chahrour et al. 2008
Alg2	51.5923	61.6517	1.19498	0.0072	0.0935068	Alpha-1,3/1,6-mannosyltransferase ALG2	Q9DBE8	1	1.56	1.56	0.0735	Non-cell type specific
Anxa3	9.60707	7.81823	-0.8138	0.049	0.315558	Annexin A3	O35639	1.51	1	-1.51	0.0813	Endothelia
Arhgef4	92.1523	79.8549	-0.866554	0.026	0.214157	Rho guanine nucleotide exchange factor 4	Q7TNR9	1	1.35	1.35	0.0173	Non-cell type specific
Bcl11a	53.545	63.185	1.18004	0.0292	0.227449	B-cell lymphoma/leukemia 11A	Q9QYE3	1	1.81	1.81	0.0426	Neuron
C1qb	54.3379	45.2202	-0.832204	0.01295	0.13998	Complement C1q subcomponent subunit B	P14106	1.7	1	-1.7	0.089	Microglia	C1qb	Lin et al. 2016
Cacng2	25.6497	21.5126	-0.838708	0.01195	0.132014	Voltage-dependent calcium channel gamma-2 subunit	O88602	1.81	1	-1.81	0.0142	Neuron
Cadm4	114.316	99.5172	-0.870545	0.0322	0.241965	Cell adhesion molecule 4	Q8R464	1.28	1	-1.28	0.0967	Oligodendrocyte
Calr	260.028	207.127	-0.796557	0.00025	0.0085267	Calreticulin	P14211	1.43	1	-1.43	0.0782	Non-cell type specific	Calr	Veeraragavan et al. 2016
Camk2n1	1083.46	926.155	-0.854812	0.04565	0.299754	Calcium/calmodulin-dependent protein kinase II inhibitor 1	Q6QWF9	1	1.47	1.47	0.0675	Non-cell type specific
Camkk2	73.534	61.4231	-0.835302	0.00555	0.0797429	Calcium/calmodulin-dependent protein kinase kinase 2	Q8C078	1.38	1	-1.38	0.0147	Non-cell type specific
Car2	161.905	116.856	-0.721757	5e-05	0.00225192	Carbonic anhydrase 2	P00920	1.61	1	-1.61	0.053	Non-cell type specific
Cdh13	19.3245	22.6296	1.17103	0.02635	0.215023	Phosphorylation(Y)@250 Phosphorylation(S)@258 Cadherin-13	Q9WTR5	1	1.99	1.99	0.0206	Non-cell type specific
Chordc1	40.002	33.3829	-0.834531	0.01835	0.172825	Cysteine and histidine-rich domain-containing protein 1	Q9D1P4	1.85	1	-1.85	0.0263	Non-cell type specific
Cpne9	18.0979	15.5167	-0.857376	0.0379	0.266552	Copine-9	Q1RLL3	1	1.73	1.73	0.0283	Non-cell type specific
Cryab	87.3566	71.1296	-0.814244	0.00295	0.0516875	Acetylation(N-term M)@1 Alpha-crystallin B chain	P23927	2.12	1	-2.12	0.0084	Oligodendrocyte
Cryab	87.3566	71.1296	-0.814244	0.00295	0.0516875	Alpha-crystallin B chain	P23927	2.09	1	-2.09	0.0029	Oligodendrocyte
Daam2	16.5872	13.9162	-0.838972	0.00925	0.112246	Disheveled-associated activator of morphogenesis 2	Q80U19	1.89	1	-1.89	0.0129	Astrocyte
Dapk1	18.0766	20.9725	1.1602	0.02645	0.215339	Death-associated protein kinase 1	Q80YE7	1	2.18	2.18	0.0348	Non-cell type specific
Dgkg	13.7826	19.5138	1.41583	5e-05	0.00225192	Diacylglycerol kinase gamma	Q91WG7	1	1.51	1.51	0.0372	Neuron	Dgkg	Chahrour et al. 2008; Veeraragavan et al. 2016
Dnm3	23.3335	28.4736	1.22029	0.00325	0.0548906	Acetylation(N-term G)@2 Dynamin-3	Q8BZ98	1	1.31	1.31	0.0635	Non-cell type specific
Dpysl4	10.1908	11.9787	1.17544	0.03485	0.255058	Dihydropyrimidinase-related protein 4	O35098	1	1.36	1.36	0.0363	Non-cell type specific
Dusp28	18.3861	23.1101	1.25693	0.0055	0.0793491	Dual specificity phosphatase 28	Q8BTR5	1	1.54	1.54	0.0994	Non-cell type specific
Echdc1	19.5018	13.8692	-0.711175	0.0096	0.115102	Ethylmalonyl-CoA decarboxylase	Q9D9V3	1.38	1	-1.38	0.0371	Non-cell type specific
Ephx2	15.7681	11.1498	-0.707111	5e-05	0.00225192	Bifunctional epoxide hydrolase 2	P34914	1.59	1	-1.59	0.0089	Astrocyte	Ephx2	Chahrour et al. 2008
Fkbp5	9.5468	17.2501	1.8069	5e-05	0.00225192	Peptidyl-prolyl cis-trans isomerase FKBP5	Q64378	1	2.02	2.02	0.0268	Non-cell type specific	Fkbp5	Nuber et al. 2005; Chahrour et al. 2008; Urdinguio et al. 2008; Lin et al. 2016, Veeraragavan et al. 2016
Gfra1	16.7963	21.1924	1.26173	0.001	0.0244808	GDNF family receptor alpha-1	P97785	1	2.64	2.64	0.0413	Oligodendrocyte	Gfra1	Chahrour et al. 2008; Veeraragavan et al. 2016
Gnai2	111.165	97.5275	-0.877322	0.04035	0.277125	Phosphorylation(Y)@147 Phosphorylation(S)@152 Phosphorylation(Y)@155 Guanine nucleotide-binding protein G(i) subunit alpha-2	P08752	1.2	1	-1.2	0.0644	Non-cell type specific
Golga7b	81.9521	68.8463	-0.84008	0.00785	0.0999168	Golgin subfamily A member 7B	Q9D428	1.46	1	-1.46	0.0226	Non-cell type specific
Gpr37	18.9387	15.178	-0.801428	0.0032	0.0544387	Prosaposin receptor GPR37	Q9QY42	1.98	1	-1.98	0.0322	Oligodendrocyte
Grm3	36.3861	23.0731	-0.634119	5e-05	0.00225192	Metabotropic glutamate receptor 3	Q9QYS2	1.6	1	-1.6	0.0596	Astrocyte	Grm3	Chahrour et al. 2008
Hpcal4	442.877	303.742	-0.685838	5e-05	0.00225192	Hippocalcin-like protein 4	Q8BGZ1	1.51	1	-1.51	0.0273	Non-cell type specific	Hpcal4	Chahrour et al. 2008; Veeraragavan et al. 2016
Hsph1	155.6	124.644	-0.801054	0.0007	0.0183515	Heat shock protein 105 kDa	Q61699	2.13	1	-2.13	0.0042	Non-cell type specific	Hsph1	Nuber et al. 2005
Itih3	8.82536	13.4357	1.5224	5e-05	0.00225192	Inter-alpha-trypsin inhibitor heavy chain H3	Q61704	1	2.37	2.37	0.0089	Astrocyte
Kcnab3	25.313	32.2266	1.27312	0.00045	0.013397	Voltage-gated potassium channel subunit beta-3	P97382	1	1.43	1.43	0.0836	Non-cell type specific
Map2	289.427	252.595	-0.872742	0.0451	0.298093	Phosphorylation(T)@227 Phosphorylation(T)@230 Microtubule-associated protein 2	P20357	1	1.43	1.43	0.0973	Non-cell type specific
Map6d1	22.377	18.8225	-0.841154	0.01415	0.147723	MAP6 domain-containing protein 1	Q14BB9	1.6	1	-1.6	0.0961	Oligodendrocyte
Mblac2	16.8457	14.2725	-0.847249	0.03105	0.236357	Metallo-beta-lactamase domain-containing protein 2	Q8BL86	1	2.17	2.17	0.0283	Non-cell type specific
Me3	10.0887	12.9235	1.28099	0.001	0.0244808	NADP-dependent malic enzyme, mitochondrial	Q8BMF3	1	1.46	1.46	0.0024	Oligodendrocyte
Mecp2	17.5713	11.6728	-0.664311	5e-05	0.00225192	Methyl-CpG-binding protein 2	Q9Z2D6	10.6	1	-10.6	0.0052	Non-cell type specific	Mecp2	Amir et al. 1999; Chahrour et al. 2008
Mef2a	25.5206	30.3458	1.18907	0.01335	0.142549	Myocyte-specific enhancer factor 2A	Q60929	1	1.23	1.23	0.0345	Non-cell type specific
Mest	16.4134	13.9643	-0.850787	0.0436	0.291746	Mesoderm-specific transcript protein	Q07646	1	1.42	1.42	0.0034	Non-cell type specific
Mrfap1	177.956	153.813	-0.864332	0.02435	0.20489	MORF4 family-associated protein 1	Q9CQL7	1	1.88	1.88	0.018	Non-cell type specific
Msn	15.3621	12.9688	-0.844207	0.0216	0.194022	Moesin	P26041	1.34	1	-1.34	0.0101	Non-cell type specific
Myh9	11.7578	10.2113	-0.86847	0.04275	0.286878	Acetylation(N-term A)@2 Myosin-9	Q8VDD5	1.45	1	-1.45	0.0723	Non-cell type specific
Myo1b	9.87999	13.0015	1.31594	0.0001	0.00410877	Unconventional myosin-Ib	P46735	1	2.02	2.02	0.0284	Endothelia	Myo1b	Chahrour et al. 2008; Veeraragavan et al. 2016
Ndufaf4	13.0854	10.8034	-0.825607	0.01675	0.161878	NADH dehydrogenase [ubiquinone] 1 alpha subcomplex assembly factor 4	Q9D1H6	1	1.55	1.55	0.0844	Non-cell type specific
Nova1	22.7852	28.7613	1.26228	0.00055	0.0153345	RNA-binding protein Nova-1	Q9JKN6	1	1.28	1.28	0.0788	Non-cell type specific
Opa3	25.725	22.1586	-0.861364	0.0384	0.268456	Optic atrophy 3 protein homolog	Q505D7	1.15	1	-1.15	0.084	Non-cell type specific
Pcbp3	20.422	25.3017	1.23894	0.0037	0.0604563	Poly(rC)-binding protein 3	P57722	1	1.78	1.78	0.0741	Non-cell type specific
Pde2a	132.378	116.335	-0.878809	0.04595	0.30088	cGMP-dependent 3',5'-cyclic phosphodiesterase	Q922S4	1.36	1	-1.36	0.0646	Non-cell type specific
Pdia4	29.5739	21.1379	-0.714748	5e-05	0.00225192	Protein disulfide-isomerase A4	P08003	2.22	1	-2.22	0.0378	Non-cell type specific	Pdia4	Chahrour et al. 2008; Veeraragavan et al. 2016
Pnck	27.3686	33.6759	1.23046	0.00555	0.0797429	Calcium/calmodulin-dependent protein kinase type 1B	Q9QYK9	1	1.59	1.59	0.0931	Non-cell type specific
Ppid	37.6704	31.44	-0.834608	0.02165	0.194022	Peptidyl-prolyl cis-trans isomerase D	Q9CR16	1.77	1	-1.77	0.0189	Non-cell type specific
Prkcg	96.1289	79.3047	-0.824983	0.00265	0.0483608	Phosphorylation(S)@322 Protein kinase C gamma type	P63318	1	1.66	1.66	0.0051	Non-cell type specific	Prkcg	Veeraragavan et al. 2016
Ptprt	9.26313	10.9352	1.18051	0.01955	0.181915	Receptor-type tyrosine-protein phosphatase T	Q99M80	1	1.62	1.62	0.0897	Non-cell type specific
Qdpr	115.753	85.7683	-0.74096	5e-05	0.00225192	Dihydropteridine reductase	Q8BVI4	1.68	1	-1.68	0.0293	Oligodendrocyte	Qdpr	Chahrour et al. 2008
Rasgrf1	84.5287	111.7	1.32144	0.0001	0.00410877	Ras-specific guanine nucleotide-releasing factor 1	P27671	1	1.68	1.68	0.0351	Non-cell type specific
Rnpep	18.1104	14.1101	-0.779116	0.00165	0.0347093	Aminopeptidase B	Q8VCT3	3.47	1	-3.47	0.0051	Non-cell type specific	Rnpep	Chahrour et al. 2008
Rnpep	18.1104	14.1101	-0.779116	0.00165	0.0347093	Acetylation(N-term M)@1 Aminopeptidase B	Q8VCT3	2.02	1	-2.02	0.0501	Non-cell type specific	Rnpep	Chahrour et al. 2008
Rps6ka2	16.058	19.092	1.18894	0.0104	0.121784	Ribosomal protein S6 kinase alpha-2	Q9WUT3	1	2.21	2.21	0.0469	Non-cell type specific
S1pr1	119.202	92.5962	-0.776801	0.0002	0.00739579	Sphingosine 1-phosphate receptor 1	O08530	1.28	1	-1.28	0.0886	Astrocyte
Sash1	17.9341	14.6306	-0.815798	0.00205	0.0402327	SAM and SH3 domain-containing protein 1	P59808	1.44	1	-1.44	0.0091	Non-cell type specific
Slc24a4	6.24963	9.87328	1.57982	5e-05	0.00225192	Sodium/potassium/calcium exchanger 4	Q8CGQ8	1	1.3	1.3	0.0585	Oligodendrocyte	Slc24a4	Veeraragavan et al. 2016
Slc9a3r1	43.0977	31.9498	-0.741334	5e-05	0.00225192	Phosphorylation(T)@71 Na(+)/H(+) exchange regulatory cofactor NHE-RF1	P70441	1.79	1	-1.79	0.0362	Astrocyte	Slc9a3r1	Veeraragavan et al. 2016
Slc9a3r1	43.0977	31.9498	-0.741334	5e-05	0.00225192	Acetylation(N-term S)@2 Na(+)/H(+) exchange regulatory cofactor NHE-RF1	P70441	1.24	1	-1.24	0.0293	Astrocyte	Slc9a3r1	Veeraragavan et al. 2016
Spr	17.8318	13.7428	-0.770691	0.0025	0.0465915	Sepiapterin reductase	Q64105	1.47	1	-1.47	0.0834	Non-cell type specific
Stip1	80.1394	70.4122	-0.878622	0.04445	0.296024	Acetylation(N-term M)@1 Stress-induced-phosphoprotein 1	Q60864	1.5	1	-1.5	0.0349	Non-cell type specific
Sun2	11.3255	16.0323	1.41559	5e-05	0.00225192	SUN domain-containing protein 2	Q8BJS4	1	2.86	2.86	0.077	Non-cell type specific	Sun2	Veeraragavan et al. 2016
Tfrc	27.8386	36.6926	1.31805	0.00015	0.00579066	Transferrin receptor protein 1	Q62351	1	1.48	1.48	0.064	Endothelia
Ugp2	58.8983	42.7439	-0.725724	5e-05	0.00225192	UTP--glucose-1-phosphate uridylyltransferase	Q91ZJ5	1.67	1	-1.67	0.0111	Non-cell type specific	Ugp2	Chahrour et al. 2008
Ugt8a	26.7378	21.0434	-0.787028	0.0017	0.035027	2-hydroxyacylsphingosine 1-beta-galactosyltransferase	Q64676	1.76	1	-1.76	0.0473	Oligodendrocyte
Wdfy3	14.8076	17.0681	1.15266	0.0277	0.220658	Phosphorylation(S)@932 WD repeat and FYVE domain-containing protein 3	Q6VNB8	1	2.31	2.31	0.0344	Non-cell type specific
Wipf3	31.1085	38.2695	1.23019	0.00175	0.0358469	WAS/WASL-interacting protein family member 3	P0C7L0	1	2.26	2.26	0.0868	Non-cell type specific
Zmat4	18.4039	27.5955	1.49944	5e-05	0.00225192	Zinc finger matrin-type protein 4	Q8BZ94	1	1.88	1.88	0.0549	Neuron	Zmat4	Veeraragavan et al. 2016
