# Supplementary material for: RNA sequencing and proteomics approaches reveal novel deficits in the cortex of Mecp2-deficient mice, a model for Rett syndrome
Source: Mol Autism. 2017 Oct 24;8:56. doi: 10.1186/s13229-017-0174-4 (PMC5655833; doi:10.1186/s13229-017-0174-4)
Supplement: Supplementary file 10 — List of all pathways identified in proteomics and RNA-Seq data sets. Pathways identified in either the proteomics or RNA-Seq data sets are provided (“Diseases and Biological Functions”) along with the −Log10 p-value (i.e., −Log10 p > 1.3 is the equivalent of p < 0.05) associated with each pathway per respective data set. In addition, the number and names of the genes/proteins identified with each respective pathway are listed. File format: Microsoft Excel spreadsheet. (XLS 179 kb) [file 13229_2017_174_MOESM10_ESM.xls]

## Sheet: Diseases and Functions
Diseases and Biological Functions	Significant Genes (-Log10 p-value)	Genes from Transcriptome	# Genes	Significant Proteomics + PTMs (-Log10 p-value)	Proteins/PTMs from Proteome	# Proteins
morphology of head	8.86044	ADORA2A,AKT2,ALDH1A1,APBB2,B4GALT2,C1QA,CACNB3,CALB1,CCND1,CCND2,CDKN1A,CYP51A1,DCN,DHCR7,DLGAP3,DSCAM,EFEMP1,EFNA5,FAM20C,FGFRL1,FOS,FOXO3,GABRA5,GAP43,GFAP,GPR37L1,HAPLN1,HES5,HEXA,KCNA1,KCNJ10,LGALS1,LIPA,LMO7,MARCKSL1,MECP2,NEUROD6,NOV,PDGFRA,PLCB4,PPARGC1A,PTPN9,PVALB,SCD,SCG5,SCN1A,SH2D3C,SHANK1,SLC1A3,SLC24A4,SOCS7,SPARC,SPP1,TBR1,TMEM176B,TSHZ1,TYRO3,TYROBP,UGT8,VEGFA,VIM,VTI1B,WLS,XPA	64	0	#N/A	#N/A
abnormal morphology of head	8.62664	ADORA2A,ALDH1A1,APBB2,B4GALT2,C1QA,CACNB3,CALB1,CCND1,CCND2,CDKN1A,CYP51A1,DCN,DHCR7,DLGAP3,DSCAM,EFEMP1,EFNA5,FAM20C,FGFRL1,FOS,GABRA5,GAP43,GPR37L1,HAPLN1,HES5,HEXA,KCNA1,KCNJ10,LGALS1,LIPA,LMO7,MARCKSL1,MECP2,NEUROD6,NOV,PDGFRA,PLCB4,PPARGC1A,PTPN9,PVALB,SCD,SCG5,SCN1A,SH2D3C,SHANK1,SLC1A3,SLC24A4,SOCS7,SPARC,SPP1,TBR1,TMEM176B,TSHZ1,TYRO3,TYROBP,UGT8,VEGFA,VTI1B,XPA	59	0	#N/A	#N/A
morphology of central nervous system	8.48481	AKT2,APBB2,B4GALT2,C1QA,CACNB3,CALB1,CCND1,CCND2,CDKN1A,DHCR7,DLGAP3,DSCAM,EFNA5,FGFRL1,FOXO3,FRZB,GAP43,GFAP,GFRA1,GPR37L1,HES5,HEXA,KCNA1,KCNJ10,LGALS1,LIPA,MARCKSL1,MECP2,NEUROD6,PLCB4,PPARGC1A,PTPN9,PTPRZ1,PVALB,S100B,SCG5,SCN1A,SH2D3C,SHANK1,SLC1A3,SOCS7,SPP1,TBR1,TMEM176B,TYRO3,TYROBP,UGT8,VEGFA,VIM,VTI1B,XPA	51	0	#N/A	#N/A
behavior	7.92612	ADCYAP1,ADORA2A,APC,AQP4,B4GALT2,C1QA,CACNB3,CALB1,CCND1,CDKN1A,CRHBP,CSPG5,DBI,DHCR7,DLG4,DLGAP3,EFNA5,FABP7,FADS2,FGF13,FOS,Foxp1,GABRA5,GFRA1,GPR37L1,GRP,HAPLN1,HBA1/HBA2,HEXA,HMGCR,HOMER2,JPH4,KCNA1,KCNAB1,KCNJ10,KCNJ16,LGALS1,LIPA,LPAR1,MECP2,NREP,NXPH3,PAK6,PDE10A,PPARGC1A,PPP1R1B,PRKCG,PTN,RASGRF1,RGS9,S100B,SCD,SCN1A,SERPINI1,SHANK1,SHANK2,SHANK3,SHC3,SLC16A2,SLC24A2,SNRPN,SOD3,TAC1,TBR1,…	70	0	#N/A	#N/A
disorder of basal ganglia	7.84954	ADORA2A,CA2,CACNB3,CYP51A1,DHCR7,FABP7,FOS,Foxp1,GPR88,HMGCR,JUNB,KCNA1,KCNAB1,KCNIP2,MYO1B,NR4A1,NREP,PDE10A,PPARGC1A,PPP1R1A,PPP1R1B,PRKCG,RGS9,S1PR1,SCN1A,SGK1,TBR1,TESC,XPA	29	0	#N/A	#N/A
dyskinesia	7.78682	ADORA2A,CA2,CACNB3,CYP51A1,DHCR7,FABP7,FOS,Foxp1,GPR88,HMGCR,JUNB,KCNA1,KCNAB1,KCNIP2,KCNJ10,MYO1B,NR4A1,NREP,PDE10A,PPP1R1A,PPP1R1B,PRKCG,RGS9,S1PR1,SCN1A,SGK1,TBR1,TESC,XPA	29	0	#N/A	#N/A
Huntington's Disease	7.65333	ADORA2A,CA2,CACNB3,CYP51A1,DHCR7,FABP7,FOS,Foxp1,GPR88,HMGCR,JUNB,KCNA1,KCNAB1,KCNIP2,MYO1B,NR4A1,NREP,PDE10A,PPP1R1A,PPP1R1B,PRKCG,RGS9,S1PR1,SGK1,TBR1,TESC,XPA	27	0	#N/A	#N/A
neuromuscular disease	7.62164	ADORA2A,CA2,CACNB3,CYP51A1,DHCR7,EFNB3,FABP7,FOS,Foxp1,GPR88,HMGCR,JUNB,KCNA1,KCNAB1,KCNIP2,MYO1B,NR4A1,NREP,PDE10A,PPP1R1A,PPP1R1B,PRKCG,RGS9,S1PR1,SGK1,TBR1,TESC,XPA	28	0	#N/A	#N/A
abnormal morphology of central nervous system	7.51252	APBB2,B4GALT2,C1QA,CACNB3,CALB1,CCND1,CCND2,DLGAP3,EFNA5,FGFRL1,FRZB,GAP43,GFAP,GFRA1,GPR37L1,HES5,HEXA,KCNA1,KCNJ10,LGALS1,LIPA,MARCKSL1,MECP2,NEUROD6,PLCB4,PPARGC1A,PTPN9,PTPRZ1,PVALB,SCG5,SCN1A,SH2D3C,SHANK1,SLC1A3,SOCS7,SPP1,TBR1,TMEM176B,TYRO3,TYROBP,UGT8,VEGFA,VTI1B,XPA	44	0	#N/A	#N/A
Movement Disorders	7.21914	ABCA5,ADORA2A,CA2,CACNB3,CALB1,CYP51A1,DHCR7,EFNB3,FABP7,FGFRL1,FOS,Foxp1,GFAP,GPR88,HES5,HEXA,HMGCR,IGFBP5,JUNB,KCNA1,KCNAB1,KCNIP2,KCNJ10,KCNJ16,MECP2,MYO1B,NR4A1,NREP,PDE10A,PLCB4,Pou3f1,PPARGC1A,PPP1R1A,PPP1R1B,PRKCG,PTPN9,RGS9,S1PR1,SCN1A,SGK1,SLC1A3,SPR,TBR1,TESC,TMEM176B,UGT8,VEGFA,XPA	48	0	#N/A	#N/A
neurological signs	6.97805	ADORA2A,CA2,CACNB3,CYP51A1,DHCR7,FABP7,FOS,FOXO3,Foxp1,GPR88,HMGCR,JUNB,KCNA1,KCNAB1,KCNIP2,KCNJ10,MYO1B,NR4A1,NREP,PDE10A,PPP1R1A,PPP1R1B,PRKCG,RGS9,S1PR1,SCN1A,SGK1,TBR1,TESC,XPA	30	0	#N/A	#N/A
morphology of digestive system	6.88521	ABCA5,AKT2,APC,CCND1,CCND2,CDKN1A,CYP51A1,DCN,EDNRB,EFEMP1,EPHX2,FABP5,FADS2,FAM20C,FOS,Foxp1,GFRA1,HEXA,IGFBP2,IGFBP5,JUNB,LIPA,MECP2,NR4A1,PPARGC1A,PTN,PTPN9,RASGRF1,SCG5,SLC24A4,SLC9A3R1,SOCS7,SPP1,TOX,TSHZ1,VEGFA,VTI1B,WLS,XPA	39	0	#N/A	#N/A
abnormal morphology of bone	6.84741	CCND1,CDKN1A,CYP51A1,DCN,EFEMP1,FAM20C,FGFRL1,FOS,FRZB,HAPLN1,Hbb-b1,Hbb-b2,HEXA,KCNJ16,MECP2,NOV,PDGFRA,PLAGL1,PTPN9,SOCS7,SPARC,SPP1,TMEM119,TSHZ1,TYROBP,VEGFA,XPA	27	0	#N/A	#N/A
differentiation of cells	6.67926	AKT2,APC,APLN,ARHGEF3,Bhlhe41,CALR,CCND1,CDKN1A,DCN,DDX5,DHCR7,DLG4,DSCAM,EDNRB,ELAVL3,ESRRG,ETS2,FABP5,FAM20C,FOS,FOXO3,Foxp1,FRZB,GAP43,GFRA1,GPR37L1,Hbb-b1,Hbb-b2,HES5,HSPA5,IGFBP5,JUNB,KNDC1,LGALS1,MECP2,METRN,MFGE8,MYOC,NAP1L2,NELL1,NEUROD6,NR4A1,PCSK1,PDGFRA,PLAGL1,Pou3f1,PPARGC1A,PRKCG,PTN,PTPN9,PTPRM,PTPRZ1,PVALB,RAC3,RRAS,S100B,S1PR1,SCD,SCN1A,SCN4B,SHANK2,SLC1A3,SOCS7,SPARC,SPP1,SPTB,TB…	82	0	#N/A	#N/A
morphology of lesion	4.53354	ADCYAP1,ADORA2A,APC,C1QA,CCND1,CDKN1A,EPHX2,ETS2,FOS,FOXO3,HSPH1,IGFBP2,JUNB,LCAT,NR4A1,PPARGC1A,PPP1R1A,SPP1,VCAM1,VEGFA,WNT7B	21	2.10306	APOA1,ARHGEF4,CBS/CBSL,CLU,CRYAB,EPHX2,GNAI2,HSPH1,MAOA,PPID,PPIF,PRNP,PTEN,RASGRP1,RPS6KB2,STIP1,TNFSF10	17
morphology of brain	6.60648	AKT2,APBB2,B4GALT2,C1QA,CACNB3,CALB1,CCND1,CCND2,CDKN1A,DHCR7,DLGAP3,DSCAM,EFNA5,FGFRL1,FOXO3,GAP43,GFAP,GPR37L1,HES5,HEXA,KCNA1,LGALS1,LIPA,MARCKSL1,MECP2,NEUROD6,PLCB4,PPARGC1A,PTPN9,PVALB,SCG5,SCN1A,SH2D3C,SHANK1,SLC1A3,SOCS7,SPP1,TBR1,TMEM176B,TYRO3,UGT8,VIM,VTI1B,XPA	44	0	#N/A	#N/A
movement of rodents	6.46393	ADORA2A,DHCR7,DLG4,FAM20C,HEXA,JPH4,KCNJ10,KCNJ16,MECP2,PAK6,PDE10A,PLCB4,SCN1A,SHANK1,SHANK2,SHANK3,SNRPN,SOCS7,SPARC,SPR,UGT8,VEGFA	22	0	#N/A	#N/A
morphology of cells	6.45988	ADCYAP1,AKT2,ARHGAP10,ARHGEF26,C1QA,CALB1,CALR,CCND1,CCND2,CDKN1A,DCBLD2,DCN,DLG4,DSCAM,EDNRB,EFNA5,EFNB3,EGR4,ELMO1,ETS2,FADS2,FLRT3,FOS,FOXO3,GAP43,GFAP,GFRA1,GPR37L1,HBA1/HBA2,Hbb-b1,Hbb-b2,HBEGF,HES5,HEXA,HLF,IGFBP2,IGFBP5,JAM2,KCND2,KCNJ10,LCAT,LGALS1,LIPA,LMO7,LPAR1,MARCKSL1,MECP2,MLC1,MYOC,NOV,NR4A1,PAK6,PCSK1,PLAGL1,PLCB4,Pou3f1,PPARGC1A,PTPRZ1,PVALB,RASGRF1,RASL10B,RHOC,S100B,SCG5,SCN1A,…	89	0	#N/A	#N/A
morphology of bone	6.44327	CALB1,CCND1,CDKN1A,CYP51A1,DCN,EFEMP1,FAM20C,FGFRL1,FOS,FRZB,HAPLN1,Hbb-b1,Hbb-b2,HEXA,IGFBP5,JUNB,KCNJ16,MECP2,MYOC,NOV,PDGFRA,PLAGL1,PTN,PTPN9,SOCS7,SPARC,SPP1,TMEM119,TSHZ1,TYROBP,VEGFA,XPA	32	0	#N/A	#N/A
morphology of nervous system	6.2528	AKT2,APBB2,B4GALT2,C1QA,CACNB3,CALB1,CCND1,CCND2,CDKN1A,DHCR7,DLG4,DLGAP3,DSCAM,EFNA5,EFNB3,FGFRL1,FOXO3,FRZB,GAP43,GFAP,GFRA1,GPR37L1,HES5,HEXA,KCNA1,KCND2,KCNJ10,LGALS1,LIPA,LPAR1,MARCKSL1,MECP2,MLC1,MYOC,NEUROD6,PAK6,PLAGL1,PLCB4,Pou3f1,PPARGC1A,PTPN9,PTPRZ1,PVALB,S100B,SCG5,SCN1A,SH2D3C,SHANK1,SHANK2,SLC1A3,SOCS7,SPP1,SPR,TBR1,TMEM176B,TYRO3,TYROBP,UGT8,VEGFA,VIM,VTI1B,XPA	62	0	#N/A	#N/A
inflammation of organ	4.91097	ADORA2A,AKT2,C1QA,CALR,CDKN1A,DCN,FADS2,FOXO3,GFAP,HSPA5,JUNB,KCNA1,KCNK2,LGALS1,LIPA,MFGE8,NR4A1,PDIA3,PTPRZ1,RAC3,RRAS,S1PR1,SCD,SCG5,SPARC,SPP1,TAC1,TRAF3,TYROBP,VCAM1,VEGFA,VIM,XPA	33	1.30846	ABCB1,ANXA3,APOA1,ATG7,CALR,CBS/CBSL,CD47,CDH13,CLU,GNAI2,HDAC1,HPX,IL6ST,MAP1LC3B,MAP3K1,MBP,Mug1/Mug2,MYH9,PKM,PLP1,PPID,PTEN,S1PR1,SERPINB1,TNFSF10,TSPAN2,TSTA3	27
migration of cells	6.21207	ADCYAP1,ADORA2A,AKT2,APBB2,APC,APLN,CALR,CAMK1,CAMK1D,CCND1,CDKN1A,CSPG5,DCN,EDNRB,EFEMP1,EFNA5,ELMO1,EPHX2,FABP5,FOS,GFAP,GRP,HBEGF,IGFBP5,KCNK2,LCAT,LGALS1,LIPA,LPAR1,MARCKSL1,NR4A1,PACSIN2,PLA2G7,PLAGL1,PTN,RASGRF1,RHOC,RRAS,S100B,S1PR1,SASH1,SGK1,SH2D3C,SLC1A3,SLC9A3R1,SOCS7,SPARC,SPP1,SUN2,TBR1,TPT1,TYRO3,TYROBP,VCAM1,VEGFA,VIM,WLS	57	0	#N/A	#N/A
cell movement	6.138	ADCYAP1,ADORA2A,AKT2,APBB2,APC,APLN,CALR,CAMK1,CAMK1D,CCND1,CDKN1A,CSPG5,DCN,EDNRB,EFEMP1,EFNA5,ELMO1,EPHX2,FABP5,FOS,GFAP,GFRA1,GRP,HBEGF,HSPA5,IGFBP5,JUNB,KCNK2,LCAT,LGALS1,LIPA,LPAR1,MARCKSL1,NR4A1,PACSIN2,PDGFRA,PDIA3,PLA2G7,PLAGL1,PTN,RASGRF1,RHOC,RRAS,S100B,S1PR1,SASH1,SGK1,SH2D3C,SLC1A3,SLC9A3R1,SOCS7,SOD3,SPARC,SPP1,SUN2,TBR1,TPT1,TYRO3,TYROBP,VCAM1,VEGFA,VIM,WLS	63	0	#N/A	#N/A
apoptosis	4.07275	ADCYAP1,ADORA2A,AKT2,ALDH1A1,APBB2,APC,APLN,ARHGAP10,C1QA,CALB1,CALR,CAMK1D,CCND1,CCND2,CDKN1A,DCN,EGR4,ELMO1,ETS2,FGFRL1,FOS,FOXO3,Foxp1,GABRA5,GFRA1,HBA1/HBA2,HBEGF,HLF,HSPA5,HSPH1,IGFBP5,JUNB,KCND2,LGALS1,LIPA,LPAR1,MAP3K10,MECP2,MFGE8,MYOC,NOVA1,NR4A1,PDGFRA,PDIA3,PPARGC1A,PTN,PTPRZ1,RAC3,RASSF3,RHOC,RPRM,S1PR1,SCD,SDF2L1,SGK1,SHC3,SLC1A3,SPARC,SPP1,STK40,SUN2,TAC1,TFRC,TPT1,TRAF3,TRIB2,TYRO3…	73	2.03616	ABCB1,ADAR,AHI1,ALDH1A1,ATG7,BCL11A,BCL2L2,CALR,CAPN2,CBS/CBSL,CD47,CLU,COQ6,COX5A,CRYAB,CTNNBL1,CUL9,DAPK1,DFFB,DNM1L,E4F1,GFRA1,GNAI2,GPR37,HDAC1,HSP90AA1,HSP90AB1,HSPA4,HSPB1,HSPH1,IL6ST,MAOA,MAP2K7,MAP3K1,MECP2,MTPN,NCK1,NEFL,NELFB,NOVA1,PLP1,PNP,PPID,PPP1R13B,PRKAR2B,PRNP,PSMD6,PTEN,PTRH2,PUM1,RAD50,RPS6KA2,RPS6KB2,S1PR1,SAFB,SARM1,SCARB2,SEMA7A,SERPINA1,SERPINA3,SERPINB1,SF3B6,SIRT2,SLC2A1,…	77
morphology of tooth	6.04539	CCND1,CDKN1A,DCN,FAM20C,FOS,MECP2,PTPN9,SLC24A4,VEGFA,WLS	10	0	#N/A	#N/A
abnormal morphology of nervous system	5.95362	APBB2,B4GALT2,C1QA,CACNB3,CALB1,CCND1,CCND2,DLG4,DLGAP3,DSCAM,EFNA5,EFNB3,FGFRL1,FRZB,GAP43,GFAP,GFRA1,GPR37L1,HES5,HEXA,KCNA1,KCND2,KCNJ10,LGALS1,LIPA,LPAR1,MARCKSL1,MECP2,MLC1,NEUROD6,PAK6,PLCB4,Pou3f1,PPARGC1A,PTPN9,PTPRZ1,PVALB,SCG5,SCN1A,SH2D3C,SHANK1,SHANK2,SLC1A3,SOCS7,SPP1,SPR,TBR1,TMEM176B,TYRO3,TYROBP,UGT8,VEGFA,VTI1B,XPA	54	0	#N/A	#N/A
sensation	5.84726	ADORA2A,AQP4,FAM20C,FOS,GABRA5,GRM3,HEXA,HOMER2,KCNA1,KCND2,KCNJ10,LGALS1,LMO7,MECP2,PTN,SLC1A3,SLC9A3R1,TAC1,TMEM100,TRPM3,TSHZ3	21	0	#N/A	#N/A
inflammation of absolute anatomical region	4.16352	ADORA2A,AKT2,C1QA,CALR,CDKN1A,DCN,FOXO3,GFAP,HSPA5,JUNB,KCNA1,KCNK2,LGALS1,LIPA,MFGE8,PDIA3,PTPRZ1,RAC3,RRAS,S1PR1,SCD,SCG5,SPARC,SPP1,TAC1,TRAF3,TYROBP,VCAM1,VEGFA,VIM	30	1.66184	ABCB1,ANXA3,APOA1,ATG7,CALR,CBS/CBSL,CD47,CDH13,CLU,DAPK1,GNAI2,HDAC1,HPX,IL6ST,MAP1LC3B,MAP3K1,MBP,Mug1/Mug2,MYH9,PKM,PLP1,PPID,PTEN,S1PR1,SERPINB1,TNFSF10,TSPAN2,TSTA3	28
abnormal morphology of cells	5.81991	AKT2,ARHGEF26,C1QA,CALB1,CALR,CCND1,CCND2,CDKN1A,DCBLD2,DCN,DLG4,DSCAM,EDNRB,EFNB3,EGR4,ELMO1,FADS2,FLRT3,FOXO3,GAP43,GFAP,GFRA1,GPR37L1,HBA1/HBA2,Hbb-b1,Hbb-b2,HBEGF,HES5,HEXA,IGFBP5,JAM2,KCND2,KCNJ10,LGALS1,LIPA,LMO7,LPAR1,MECP2,MLC1,NOV,PAK6,PLCB4,Pou3f1,PPARGC1A,PTPRZ1,PVALB,RASL10B,RHOC,SCG5,SCN1A,SH2D3C,SHANK1,SHANK2,SLC1A3,SLC23A2,SLC9A3R1,SPARC,SPR,TBR1,TFRC,TMEM176B,TOX,TYROBP,UGT8,VEGFA…	69	0	#N/A	#N/A
cell movement of leukocytes	5.67967	ADORA2A,AKT2,CAMK1D,CCND1,CDKN1A,DCN,ELMO1,EPHX2,FABP5,FOS,GFAP,GRP,KCNK2,LCAT,LGALS1,LIPA,NR4A1,PLA2G7,PTN,S100B,S1PR1,SGK1,SH2D3C,SPARC,SPP1,TYROBP,VCAM1,VEGFA,WLS	29	0	#N/A	#N/A
size of lesion	3.59692	ADCYAP1,ADORA2A,APC,C1QA,CDKN1A,EPHX2,ETS2,FOXO3,HSPH1,JUNB,LCAT,NR4A1,PPARGC1A,PPP1R1A,SPP1,VCAM1,VEGFA,WNT7B	18	2.00543	APOA1,CBS/CBSL,CLU,CRYAB,EPHX2,GNAI2,HSPH1,MAOA,PPID,PPIF,PRNP,PTEN,RASGRP1,RPS6KB2,STIP1,TNFSF10	16
development of body trunk	5.59815	AKT2,ALDH1A1,APC,CALR,CCND1,CCND2,CDKN1A,CYP51A1,DHCR7,EDNRB,EFEMP1,EFNB3,ESRRG,FABP7,FADS2,FGFRL1,FLRT3,Fmnl1,FOXO3,Foxp1,GFRA1,Hbb-b1,Hbb-b2,HBEGF,HSPB8,IGFBP2,IGFBP5,KCNJ10,LCAT,LIPA,MECP2,MFGE8,NOV,PDGFRA,PPARGC1A,RAB4A,RAC3,RRAS,SCG5,SLC23A2,SPP1,SPTB,STK40,THRSP,TOX,TRAF3,TSHZ3,TYROBP,UBC,VCAM1,VEGFA,WLS,WNT7B	53	0	#N/A	#N/A
abnormal morphology of brain	5.57613	APBB2,B4GALT2,C1QA,CACNB3,CALB1,CCND1,CCND2,DLGAP3,EFNA5,FGFRL1,GAP43,GPR37L1,HES5,HEXA,KCNA1,LGALS1,LIPA,MARCKSL1,MECP2,NEUROD6,PLCB4,PPARGC1A,PTPN9,PVALB,SCG5,SCN1A,SH2D3C,SHANK1,SLC1A3,SOCS7,SPP1,TBR1,TMEM176B,TYRO3,UGT8,VTI1B,XPA	37	0	#N/A	#N/A
concentration of lipid	5.52565	ADCYAP1,ADORA2A,AKT2,ALDH1A1,APC,C1QA,CDKN1A,CPT1A,DBI,DHCR7,DIO2,DLG4,EFNA5,ELOVL5,EPHX2,FABP5,FADS2,FOXO3,LCAT,LIPA,MECP2,NR4A1,PDE10A,PPARGC1A,PPP1R3C,PVALB,RGCC,SCD,SCG5,SGK1,SLC16A2,SLC23A2,SLC9A3R1,SPP1,THRSP,TRAF3,UGT8,VCAM1,VEGFA,XPA	40	0	#N/A	#N/A
morphology of mouth	5.51602	CCND1,CDKN1A,CYP51A1,DCN,FAM20C,FOS,MECP2,PTPN9,SLC24A4,TSHZ1,VEGFA,WLS	12	0	#N/A	#N/A
stimulation of cells	5.41182	CCND1,CCND2,EFNB3,FOS,Foxp1,GRP,KCNIP2,LGALS1,PPP1R1B,PRKCG	10	0	#N/A	#N/A
abnormal morphology of digestive system	5.39034	ABCA5,AKT2,APC,CCND1,CDKN1A,CYP51A1,DCN,EDNRB,FADS2,FAM20C,FOS,Foxp1,GFRA1,HEXA,IGFBP5,LIPA,MECP2,PPARGC1A,PTPN9,RASGRF1,SCG5,SLC24A4,SLC9A3R1,SOCS7,SPP1,TOX,TSHZ1,VEGFA,VTI1B,XPA	30	0	#N/A	#N/A
abnormal morphology of tooth	5.37147	CCND1,CDKN1A,DCN,FAM20C,FOS,MECP2,PTPN9,SLC24A4,VEGFA	9	0	#N/A	#N/A
hypoactivity of mice	5.37005	ADORA2A,DHCR7,DLG4,FAM20C,HEXA,JPH4,KCNJ16,MECP2,PAK6,PDE10A,PLCB4,SHANK1,SHANK3,SOCS7,SPARC,SPR,UGT8,VEGFA	18	0	#N/A	#N/A
leukocyte migration	5.31299	ADCYAP1,ADORA2A,AKT2,CAMK1,CAMK1D,CCND1,CDKN1A,DCN,ELMO1,EPHX2,FABP5,FOS,GFAP,GRP,KCNK2,LCAT,LGALS1,LIPA,NR4A1,PLA2G7,PTN,S100B,S1PR1,SGK1,SH2D3C,SPARC,SPP1,TPT1,TYROBP,VCAM1,VEGFA,WLS	32	0	#N/A	#N/A
development of head	5.2895	ADORA2A,ALDH1A1,APBB2,B4GALT2,BCAN,CCND1,CCND2,CDKN1A,DBI,DHCR7,DIO2,DSCAM,EFEMP1,EFNA5,EPHX2,FAM20C,FGF13,FGFRL1,FLRT3,FOS,FOXO3,FRZB,GAP43,HES5,HEXA,HSPB8,KCNA1,LMO7,MARCKSL1,MECP2,NEUROD6,PDGFRA,PLCB4,Pou3f1,PRKCG,RAC3,S1PR1,SHANK3,SLC1A3,SPARC,TAC1,TBR1,TMEM176B,TSHZ1,TYRO3,VCAM1,VEGFA,WLS,WNT7B,XPA	50	0	#N/A	#N/A
abnormal morphology of oligodendrocytes	3.7426	GFAP,HES5,KCNJ10,PTPRZ1,TYROBP	5	1.52131	MAG,MBP,PLP1	3
memory	5.22893	ADORA2A,B4GALT2,C1QA,CACNB3,FGF13,GRP,HAPLN1,JPH4,KCNAB1,MECP2,NREP,PAK6,PPARGC1A,RASGRF1,S100B,SCN1A,SHANK1,SHANK2,SHANK3,SLC24A2,SOD3,VEGFA,WWC1	23	0	#N/A	#N/A
quantity of connective tissue	5.22534	ADCYAP1,AKT2,ALDH1A1,CCND1,CCND2,CDKN1A,DCN,EFEMP1,FABP5,FGFRL1,FOS,FOXO3,HBA1/HBA2,Hbb-b1,Hbb-b2,HSPA5,JAM2,JUNB,LCAT,LIPA,LPAR1,MFGE8,PPARGC1A,RAC3,RASGRF1,S1PR1,SCD,SPARC,SPP1,SPTB,TFRC,TRAF3,TYROBP,VEGFA	34	0	#N/A	#N/A
reflex	5.1708	AUTS2,CCND1,HEXA,KCNA1,KCNJ10,MECP2,PREPL,PRKCG,SCN1A,SHANK1,SHANK2,TAC1,VEGFA	13	0	#N/A	#N/A
abnormal morphology of appendicular skeleton	5.13935	CYP51A1,FAM20C,FGFRL1,FRZB,HAPLN1,Hbb-b1,Hbb-b2,NOV,PDGFRA,PLAGL1,TYROBP	11	0	#N/A	#N/A
abnormal morphology of abdomen	5.10462	ABCA5,AKT2,APC,CCND1,CDKN1A,DACT3,DCN,DHCR7,EDNRB,EFEMP1,ESRRG,FADS2,FAM20C,FGFRL1,FOS,FOXO3,GFRA1,Hbb-b1,Hbb-b2,HEXA,IGFBP2,IGFBP5,KCNJ10,LCAT,LIPA,MFGE8,NOV,PCSK1,PLAGL1,PPARGC1A,RASGRF1,SCG5,SLC23A2,SLC9A3R1,SOCS7,SPP1,TOX,TYRO3,VEGFA,VTI1B,XPA	41	0	#N/A	#N/A
innervation	5.0194	CACNB3,DLG4,EFNA5,EFNB3,FRZB,GABRA5,GAP43,GFRA1,PLCB4,PRKCG,SH2D3C,TBR1,TENM3,VTI1B	14	0	#N/A	#N/A
organismal death	4.94895	ABCA5,ADCYAP1,ADORA2A,AKT2,ALDH1A1,APBB2,APC,AQP4,C1QA,CACNB2,CALR,CCND1,CCND2,CDKN1A,CPT1A,CYP51A1,DBI,DCN,DDX5,DHCR7,DSCAM,EDNRB,EFEMP1,EFNA5,ELAVL3,ESRRG,ETS2,FADS2,FAM20C,FGF13,FGFRL1,FLRT3,FOS,FOXO3,Foxp1,GABRA2,GAP43,GFAP,GFRA1,HAPLN1,Hbb-b1,Hbb-b2,HBEGF,HES5,HEXA,HMGCR,HSPA5,HSPB8,IGFBP5,JAM2,JPH4,KCNA1,KCNAB1,KCNJ10,KCNK2,KMT5A,LIPA,LMO7,LPAR1,MARCKSL1,MECP2,NAP1L2,NEUROD6,NOV,NOVA1,PCSK1…	111	0	#N/A	#N/A
cell death	3.3125	ADCYAP1,ADORA2A,AKT2,ALDH1A1,APBB2,APC,APLN,ARHGAP10,C1QA,CACNB2,CACNB3,CALB1,CALR,CAMK1D,CCND1,CCND2,CDKN1A,DCN,DLG4,EDNRB,EGR4,ELMO1,EMP2,ETS2,FGFRL1,FOS,FOXO3,Foxp1,FRZB,GABRA5,GFAP,GFRA1,GRM3,HBA1/HBA2,HBEGF,HLF,HSPA5,HSPH1,IGFBP2,IGFBP5,JUNB,KCND2,KCNJ10,LCAT,LGALS1,LIPA,LPAR1,MANF,MAP3K10,MECP2,MFGE8,MYOC,NOVA1,NR4A1,PDGFRA,PDIA3,PPARGC1A,PTN,PTPN9,PTPRZ1,RAC3,RASSF3,RHOC,RPRM,RRAS,S1PR1,SC…	91	1.62462	ABCB1,ADAR,AHI1,ALDH1A1,ATG7,BCL11A,BCL2L2,CALR,CAPN2,CBS/CBSL,CD47,CLU,CNP,COQ6,COX5A,CRYAB,CTNNBL1,CUL9,DAPK1,DFFB,DNM1L,DPYSL4,E4F1,FGA,GFRA1,GNAI2,GPR37,GRM3,HDAC1,HSP90AA1,HSP90AB1,HSPA4,HSPB1,HSPH1,IGF2R,IL6ST,IMPACT,M6PR,MAG,MAOA,MAP1LC3B,MAP2K7,MAP3K1,MBP,MECP2,MTPN,Mug1/Mug2,NCK1,NEFH,NEFL,Nefm,NEK4,NELFB,NOVA1,NUP107,NUP155,NUP188,PLP1,PNP,PPID,PPIF,PPP1R13B,PRKAR2B,PRNP,PSMC1,PSMC5,PSM…	105
morphology of cardiovascular system	4.93596	ADORA2A,APLN,ARHGEF26,CACNB3,CALR,CCND1,CCND2,CDKN1A,CYP51A1,DCBLD2,EDNRB,FGFRL1,FOXO3,Foxp1,GFAP,HBA1/HBA2,Hbb-b1,Hbb-b2,HBEGF,HSPB8,IGFBP2,LASP1,MARCKSL1,NOV,PDGFRA,PLA2G7,PLAGL1,PPARGC1A,PPP1R3C,RAB4A,RAC3,SCG5,SERPINH1,SPP1,SPTB,TFRC,TYRO3,VCAM1,VEGFA,VIM	40	0	#N/A	#N/A
development of body axis	4.91773	ADORA2A,ALDH1A1,APBB2,APC,B4GALT2,BCAN,CCND1,CCND2,CDKN1A,DBI,DHCR7,DIO2,DSCAM,EFEMP1,EFNA5,EPHX2,FAM20C,FGF13,FGFRL1,FLRT3,FOS,FOXO3,FRZB,GAP43,HES5,HEXA,HSPB8,KCNA1,LMO7,MARCKSL1,MECP2,NEUROD6,PDGFRA,PLCB4,Pou3f1,PRKCG,RAC3,S1PR1,SHANK3,SLC1A3,SPARC,TAC1,TBR1,TMEM176B,TSHZ1,TYRO3,VCAM1,VEGFA,WLS,WNT7B,XPA	51	0	#N/A	#N/A
development of central nervous system	4.91322	APBB2,B4GALT2,BCAN,CCND1,CCND2,DBI,DHCR7,EFNA5,EFNB3,FGF13,FGFRL1,FOXO3,GAP43,GFAP,HES5,HSPB8,KCNA1,KCNJ10,MARCKSL1,MECP2,NEUROD6,PLCB4,Pou3f1,PTPRZ1,RAC3,S1PR1,SHANK3,SLC1A3,TBR1,TMEM176B,TYRO3,TYROBP,UGT8,VEGFA,VIM,WLS,XPA	37	0	#N/A	#N/A
abnormal morphology of crypt of lieberkuhn	2.64385	APC,CDKN1A,EDNRB,PPARGC1A	4	2.20651	ABCB1,GNAI2,TMPO,TSTA3	4
learning	4.84835	ADORA2A,B4GALT2,C1QA,CACNB3,CALB1,FGF13,FOS,GABRA5,GPR37L1,GRP,HAPLN1,HMGCR,JPH4,KCNAB1,MECP2,NREP,NXPH3,PAK6,PPARGC1A,PPP1R1B,PRKCG,PTN,RASGRF1,S100B,SCN1A,SHANK1,SHANK2,SHANK3,SHC3,SLC24A2,SOD3,TBR1,VEGFA,WWC1	34	0	#N/A	#N/A
innervation of tissue	4.7933	CACNB3,DLG4,EFNA5,EFNB3,FRZB,GABRA5,GAP43,PLCB4,SH2D3C,TBR1,TENM3,VTI1B	12	0	#N/A	#N/A
morphology of body cavity	4.78537	ABCA5,AKT2,APC,CACNB3,CALR,CCND1,CCND2,CDKN1A,CYP51A1,DACT3,DCN,DHCR7,EDNRB,EFEMP1,EPHX2,ESRRG,ETS2,FABP5,FADS2,FGFRL1,FOS,FOXO3,Foxp1,GFRA1,Hbb-b1,Hbb-b2,HBEGF,HEXA,HSPB8,IGFBP2,IGFBP5,JUNB,KCNJ10,LASP1,LCAT,LIPA,MARCKSL1,MECP2,MFGE8,NOV,NR4A1,PCSK1,PDGFRA,PLAGL1,PPARGC1A,PPP1R3C,PTN,RAB4A,RASGRF1,SCG5,SLC9A3R1,SOCS7,SPARC,SPP1,STK40,TOX,TYRO3,VCAM1,VEGFA,VTI1B,XPA	61	0	#N/A	#N/A
inflammation of body cavity	3.29709	ADORA2A,AKT2,C1QA,CDKN1A,DCN,FOXO3,HSPA5,JUNB,LGALS1,LIPA,MFGE8,PDIA3,RAC3,S1PR1,SCD,SCG5,SPARC,SPP1,TAC1,TRAF3,TYROBP,VCAM1,VEGFA	23	1.48792	ABCB1,ANXA3,APOA1,ATG7,CBS/CBSL,CD47,CDH13,CLU,GNAI2,HDAC1,HPX,IL6ST,MAP1LC3B,MAP3K1,Mug1/Mug2,MYH9,PKM,PTEN,S1PR1,SERPINB1,TNFSF10,TSTA3	22
epilepsy	4.76237	ELAVL3,FGF13,FOS,GFRA1,HLF,KCNA1,RAC3,SCN1A,SLC1A3,TAC1	10	0	#N/A	#N/A
quantity of cells	4.70642	ADCYAP1,ADORA2A,AKT2,B4GALT2,Bhlhe41,C1QA,CALR,CCND1,CCND2,CDKN1A,DCN,DLGAP3,DSCAM,EDNRB,EGR4,ELMO1,ESRRG,ETS2,FABP5,FADS2,FGFRL1,FOS,FOXO3,Foxp1,GFRA1,HBA1/HBA2,Hbb-b1,Hbb-b2,HBEGF,HES5,HSPB8,IGFBP5,JAM2,JUNB,KCNJ10,LCAT,LGALS1,LIPA,LPAR1,MECP2,MFGE8,NAP1L2,NR4A1,PCSK1,PDGFRA,PPARGC1A,PTN,PTPRZ1,RAC3,RASGRF1,RLBP1,S1PR1,SH2D3C,SHC3,SLC1A3,SPARC,SPP1,SPTB,TBR1,TFRC,TOX,TPT1,TRAF3,TRIB2,TYRO3,TYRO…	70	0	#N/A	#N/A
size of body	4.64162	AKT2,APBB2,CCND1,CDKN1A,DACT3,DBI,DCN,DIO2,DLGAP3,EFEMP1,EFNA5,FABP5,FADS2,FAM20C,FGFRL1,FOS,GAP43,Hbb-b1,Hbb-b2,HBEGF,IGFBP5,JPH4,KCNJ10,KCNJ16,LASP1,LIPA,LMO7,LPAR1,MECP2,PCSK1,PDE10A,PLCB4,PPARGC1A,PREPL,PTPN9,RASGRF1,SCG5,SCN1A,SHANK2,SHANK3,SLC24A4,SNRPN,SOCS7,SPP1,SPR,SUN2,TMEM119,TRAF3,TYROBP,UGT8,VEGFA,VTI1B,XPA	53	0	#N/A	#N/A
recruitment of granulocytes	3.16451	ADCYAP1,AKT2,CAMK1,GRP,LGALS1,PTN,S1PR1,SPP1,TPT1	9	1.4317	APOA1,ATG7,CD47,FERMT3,GC,HDAC1,PTEN,S1PR1	8
concentration of hormone	4.52471	ADCYAP1,ADORA2A,AKT2,CDKN1A,DIO2,FOXO3,Hbb-b1,Hbb-b2,IGFBP5,LCAT,LIPA,PCSK1,PDE10A,PPARGC1A,PPP1R3C,RASGRF1,SCD,SCG5,SLC16A2,SLCO1C1,SPP1,SPR,VEGFA	23	0	#N/A	#N/A
concentration of triacylglycerol	4.50251	ADCYAP1,AKT2,APC,C1QA,DBI,DIO2,ELOVL5,FABP5,FADS2,FOXO3,LCAT,LIPA,MECP2,NR4A1,PPARGC1A,PPP1R3C,RGCC,SCD,SPP1,THRSP	20	0	#N/A	#N/A
proliferation of cells	4.50112	ADCYAP1,AKT2,APBB2,APC,APLN,Bhlhe41,CALR,CAMK1,CCND1,CCND2,CDKN1A,DBI,DCN,DDX5,DHCR7,EDNRB,EFNB3,ETS2,FGFRL1,FOS,FOXO3,Foxp1,GAP43,GFAP,GFRA1,GPR37L1,GRP,HBA1/HBA2,HBEGF,HES5,HMGCR,HSPB8,IGFBP2,IGFBP5,JUNB,KCNA1,KNDC1,LAPTM5,LCAT,LGALS1,LIPA,LPAR1,MARCKSL1,MECP2,MFGE8,MYOC,NAP1L2,NELL1,NOV,NREP,PDGFRA,PLAGL1,PPARGC1A,PRKCG,PTN,PTPN3,PTPN9,PTPRZ1,PVALB,RAC3,RASGRF1,RASSF3,RPRM,RRAS,RTN4RL2,S100A6,…	89	0	#N/A	#N/A
concentration of acylglycerol	4.48638	ADCYAP1,ADORA2A,AKT2,APC,C1QA,DBI,DIO2,ELOVL5,FABP5,FADS2,FOXO3,LCAT,LIPA,MECP2,NR4A1,PPARGC1A,PPP1R3C,RGCC,SCD,SPP1,THRSP	21	0	#N/A	#N/A
concentration of D-glucose	4.43976	ADCYAP1,AKT2,ALDH1A1,C1QA,CPT1A,DLGAP3,ELOVL5,EPHX2,FABP5,FOXO3,HSPA5,IGFBP5,LCAT,PDE10A,PPARGC1A,SCD,SCG5,SNRPN,SOCS7,SPP1,TAC1	21	0	#N/A	#N/A
function of cardiovascular system	4.43865	ADORA2A,APLN,AQP4,ARHGEF26,CACNB2,CACNB3,CALR,CDKN1A,CYP51A1,DIO2,ESRRG,GFAP,HBEGF,HSPB8,KCNA1,KCNIP2,MARCKSL1,NOV,PPARGC1A,PRKCG,PTPN9,SPP1,VEGFA	23	0	#N/A	#N/A
recruitment of blood cells	3.07433	ADCYAP1,AKT2,CAMK1,FABP5,FOS,GRP,LGALS1,PTN,S1PR1,SPP1,TPT1,VCAM1,VEGFA	13	1.36038	APOA1,ATG7,CD47,CRYAB,FERMT3,GC,HDAC1,PLGRKT,PTEN,RHOG,S1PR1	11
size of vascular lesion	4.4013	ADORA2A,C1QA,EPHX2,LCAT,NR4A1,SPP1,VCAM1,VEGFA	8	0	#N/A	#N/A
benign oral disorder	4.35685	CCND1,CDKN1A,CYP51A1,DHCR7,EFNA5,FAM20C,FOS,MECP2,PDGFRA,SPP1,VCAM1,VEGFA	12	0	#N/A	#N/A
hearing	4.27612	AQP4,FAM20C,FOS,GABRA5,HEXA,HOMER2,KCNA1,KCNJ10,MECP2,PTN,SLC1A3,SLC9A3R1	12	0	#N/A	#N/A
recruitment of lymphocytes	2.86756	ADCYAP1,FABP5,FOS,S1PR1,VCAM1	5	1.35218	ATG7,CD47,S1PR1	3
cell movement of myeloid cells	4.17121	ADORA2A,AKT2,CAMK1D,CCND1,CDKN1A,EPHX2,GRP,LCAT,LGALS1,LIPA,NR4A1,PLA2G7,PTN,S100B,SGK1,SPP1,TYROBP,VCAM1,VEGFA,WLS	20	0	#N/A	#N/A
morphology of connective tissue	4.16006	ARHGAP10,CCND1,CDKN1A,DCBLD2,DCN,EFEMP1,ELMO1,FGFRL1,FRZB,HBA1/HBA2,Hbb-b1,Hbb-b2,IGFBP5,JUNB,LIPA,MECP2,MYOC,NOV,NR4A1,PCSK1,PDE10A,PPARGC1A,SCD,SCG5,SPARC,SPP1,SPTB,TFRC,TYROBP,VCAM1,VEGFA,XPA	32	0	#N/A	#N/A
long-term potentiation	4.15652	ADORA2A,CACNB3,CALB1,CALB2,DBI,DLG4,EFNB3,GABRA5,GFAP,GRP,JPH4,KCNAB1,MECP2,NCAN,PPP1R1A,PPP1R1B,PRKCG,PTN,RASGRF1,S100B,SHANK2,SHANK3,SLC24A2,VEGFA,WWC1	25	0	#N/A	#N/A
size of plasma membrane projections	0	#N/A	#N/A	4.13823	CNP,MYH9,NEFH,NEFL,Nefm	5
loss of hair	4.13166	DBI,DLGAP3,EFEMP1,FOS,SCD,SCG5,SUN2,WLS	8	0	#N/A	#N/A
abnormal morphology of cerebellar cortex	2.69576	CALB1,CCND1,CCND2,GPR37L1,PVALB,SLC1A3,TMEM176B,UGT8,XPA	9	1.39605	AHI1,CAMK4,MAP1B,MAP2,PRNP,PURA,UGT8	7
cellular infiltration	4.08653	ADORA2A,DCN,EPHX2,GFAP,HSPA5,JUNB,KCNK2,LCAT,LGALS1,NR4A1,PDIA3,PLA2G7,S100B,SGK1,SPARC,SPP1,VCAM1,VEGFA,WLS	19	0	#N/A	#N/A
development of vasculature	4.0859	ADORA2A,APC,APLN,ARHGEF26,C1QA,CACNB3,CALR,CCND1,CDKN1A,CYP51A1,DCBLD2,DHCR7,EDNRB,EPHX2,FGFRL1,FOXO3,GFAP,JAM2,JUNB,LGALS1,LIPA,MFGE8,NR4A1,PDGFRA,PLA2G7,PPARGC1A,PRKCG,RAC3,S1PR1,SASH1,SERPINH1,SPP1,TMEM100,TYRO3,VCAM1,VEGFA,VIM,WLS,WNT7B	39	0	#N/A	#N/A
dyspnea	4.04554	AKT2,ALDH1A1,CDKN1A,DCN,DSCAM,FGFRL1,MECP2,PLAGL1,PPARGC1A,SCG5,TSHZ1,VEGFA	12	0	#N/A	#N/A
generation of cells	4.00675	AKT2,APC,ARHGEF26,BCAN,Bhlhe41,CDKN1A,CLSTN2,DLG4,DLGAP3,DSCAM,EFNA5,EFNB3,EGR4,Eif2s3y,EPHX2,ETS2,FABP7,FADS2,FLRT3,Fmnl1,FOS,FOXO3,Foxp1,FRZB,GABRA5,GAP43,GFAP,HBA1/HBA2,Hbb-b1,Hbb-b2,HES5,HEXA,KCNJ10,KNDC1,LIPA,LPAR1,MECP2,METRN,MFGE8,NCAN,NEUROD6,NR4A1,PCSK1,Pou3f1,PTPN9,PTPRZ1,PVALB,RAC3,RASGRF1,RRAS,S100B,S1PR1,SCN1A,SCN4B,SHANK1,SHANK2,SHANK3,SLC1A3,SPARC,SPP1,SPR,SPTB,TMEM119,TOX,TRAF3,TY…	73	0	#N/A	#N/A
G-protein signaling, adenylate cyclase inhibiting pathway	2.64385	ADCY9,ADCYAP1,LPAR1,S1PR1	4	1.35218	GNAI2,RIC8A,S1PR1	3
abnormal conduction by cardiac conduction system	3.98564	ESRRG,KCNA1,KCNAB1,KCNIP2,VEGFA	5	0	#N/A	#N/A
occlusion of blood vessel	3.97231	ARHGEF26,CDKN1A,EPHX2,FABP5,LCAT,NOV,NR4A1,PLA2G7,SCD,SPP1,VCAM1,VEGFA	12	0	#N/A	#N/A
vaso-occlusion	3.97231	ARHGEF26,CDKN1A,EPHX2,FABP5,LCAT,NOV,NR4A1,PLA2G7,SCD,SPP1,VCAM1,VEGFA	12	0	#N/A	#N/A
innervation of neurons	3.94516	CACNB3,EFNA5,EFNB3,FRZB,GABRA5,GAP43,PLCB4,SH2D3C,TENM3	9	0	#N/A	#N/A
angiogenesis	3.92484	ADORA2A,APC,ARHGEF26,C1QA,CALR,CCND1,CDKN1A,CYP51A1,DCBLD2,DHCR7,EPHX2,FOXO3,JAM2,JUNB,LGALS1,LIPA,MFGE8,NR4A1,PDGFRA,PLA2G7,PPARGC1A,PRKCG,RAC3,S1PR1,SASH1,SPP1,TMEM100,VCAM1,VEGFA,VIM,WLS,WNT7B	32	0	#N/A	#N/A
morphology of respiratory system	3.91	ALDH1A1,CDKN1A,DHCR7,FGFRL1,FOS,Foxp1,HAPLN1,HBEGF,HEXA,LGALS1,LIPA,LPAR1,MECP2,PDGFRA,PPARGC1A,STK40,TSHZ1,VEGFA	18	0	#N/A	#N/A
vocalization	3.8933	DHCR7,DLG4,Foxp1,SHANK1,SHANK2,SHANK3,TBR1	7	0	#N/A	#N/A
damage of lung	3.8933	ADORA2A,HSPA5,S1PR1,SGK1,SOD3,TAC1,VEGFA	7	0	#N/A	#N/A
thickness of cerebral cortex	3.88923	DSCAM,GFAP,SOCS7,VIM	4	0	#N/A	#N/A
length of long bones	3.85047	DCN,FGFRL1,FOS,HAPLN1,HEXA,NOV	6	0	#N/A	#N/A
experimental autoimmune encephalomyelitis	2.48275	ADORA2A,CALR,HSPA5,KCNK2,LGALS1,PTPRZ1,RRAS,S1PR1,SPP1,TYROBP,VCAM1	11	1.35813	CALR,CD47,HPX,IL6ST,MBP,PLP1,PPID,S1PR1,TNFSF10	9
morphology of skeleton	3.8015	CALB1,CDKN1A,CYP51A1,FAM20C,FGFRL1,FRZB,HAPLN1,Hbb-b1,Hbb-b2,HEXA,NOV,PDGFRA,PLAGL1,SPARC,TSHZ1,TYROBP	16	0	#N/A	#N/A
function of regulatory T lymphocytes	2.29704	ADCYAP1,LGALS1,S1PR1	3	1.50261	S1PR1,TNFSF10	2
chemotaxis of cells	3.78421	ADORA2A,APLN,CALR,CAMK1D,CCND1,CDKN1A,ELMO1,GFRA1,GRP,PDGFRA,PTN,S1PR1,SPP1,VCAM1,VEGFA	15	0	#N/A	#N/A
abnormal size of lymphoid organ	3.768	FOS,Hbb-b1,Hbb-b2	3	0	#N/A	#N/A
stimulation of fibroblast cell lines	3.768	CCND1,CCND2,GRP	3	0	#N/A	#N/A
morphology of gland	3.74216	ABCA5,AKT2,ALDH1A1,APC,CALB1,CCND2,CDKN1A,EPHX2,FAM20C,IGFBP5,LASP1,LCAT,LIPA,NR4A1,RASGRF1,SCG5,SLC23A2,SLC9A3R1,SOCS7,VEGFA	20	0	#N/A	#N/A
morphology of central nervous system cells	3.73081	C1QA,CALB1,CCND2,GFAP,HES5,MECP2,PVALB,S100B,SCN1A,SHANK1,SLC1A3,TBR1,UGT8,VIM,XPA	15	0	#N/A	#N/A
abnormal morphology of skeleton	3.73081	CDKN1A,CYP51A1,FAM20C,FGFRL1,FRZB,HAPLN1,Hbb-b1,Hbb-b2,HEXA,NOV,PDGFRA,PLAGL1,SPARC,TSHZ1,TYROBP	15	0	#N/A	#N/A
quantity of steroid	3.69969	ADCYAP1,AKT2,CDKN1A,DBI,DHCR7,DLG4,EPHX2,FABP5,FOXO3,LCAT,LIPA,MECP2,PDE10A,PVALB,SCD,SCG5,SGK1,SLC16A2,SLC23A2,SLC9A3R1,SPP1,TRAF3,VCAM1	23	0	#N/A	#N/A
formation of epidermis	3.69193	APC,CCND1,DBI,ETS2,GFRA1,IGFBP5,NSDHL,Pou3f1,TNFRSF19,VEGFA	10	0	#N/A	#N/A
abnormal morphology of limb	3.67043	CYP51A1,FAM20C,FOS,FRZB,HAPLN1,Hbb-b1,Hbb-b2,HEXA,NOV,PDGFRA,PLAGL1,TYROBP,XPA	13	0	#N/A	#N/A
recruitment of neutrophils	2.23034	ADCYAP1,AKT2,CAMK1,GRP,PTN,S1PR1,SPP1	7	1.39605	APOA1,ATG7,CD47,FERMT3,GC,PTEN,S1PR1	7
formation of brain	3.62561	APBB2,B4GALT2,BCAN,CCND1,CCND2,DBI,DHCR7,EFNA5,FGF13,FGFRL1,FOXO3,GAP43,HES5,HSPB8,KCNA1,MARCKSL1,MECP2,NEUROD6,PLCB4,Pou3f1,RAC3,S1PR1,SHANK3,SLC1A3,TBR1,TMEM176B,TYRO3,VEGFA,WLS,XPA	30	0	#N/A	#N/A
congenital anomaly of mouth	3.6121	CCND1,CDKN1A,CYP51A1,DHCR7,EFNA5,FAM20C,FOS,MECP2,PDGFRA,VEGFA	10	0	#N/A	#N/A
abnormal morphology of skin	3.61148	AKT2,CDKN1A,DBI,DCN,EFEMP1,ETS2,GFRA1,HBEGF,MECP2,PDGFRA,PLAGL1,SCG5,VEGFA,XPA	14	0	#N/A	#N/A
synthesis of terpenoid	3.6083	ADCYAP1,ALDH1A1,CYP51A1,DBI,DHCR7,HMGCR,LCAT,NR4A1,SCD,SLC9A3R1,VIM	11	0	#N/A	#N/A
atherosclerosis	3.6083	ARHGEF26,CDKN1A,EPHX2,FABP5,LCAT,NR4A1,PLA2G7,SCD,SPP1,VCAM1,VEGFA	11	0	#N/A	#N/A
tremor	2.2289	ABCA5,KCNA1,KCNJ10,KCNJ16,MECP2,Pou3f1,PTPN9,SCN1A,SPR,UGT8,XPA	11	1.36905	CAMK4,CPE,GJC2,MAG,MAP1B,MECP2,PLP1,PRNP,PURA,SCARB2,SPR,UGT8	12
size of head	3.59548	CYP51A1,DHCR7,DSCAM,EFNA5,FAM20C,FOXO3,GAP43,GFAP,MARCKSL1,MECP2,NEUROD6,PPARGC1A,PTPN9,SCN1A,SH2D3C,TBR1,VTI1B	17	0	#N/A	#N/A
formation of skin	3.57572	AKT2,APC,CCND1,CCND2,CDKN1A,DBI,ETS2,FABP5,GFRA1,IGFBP5,JUNB,NSDHL,Pou3f1,TNFRSF19,VEGFA	15	0	#N/A	#N/A
morphology of limb	3.57572	CYP51A1,FAM20C,FOS,FRZB,HAPLN1,Hbb-b1,Hbb-b2,HEXA,IGFBP5,NOV,PDGFRA,PLAGL1,PPARGC1A,TYROBP,XPA	15	0	#N/A	#N/A
quantity of carbohydrate	3.57131	ADCYAP1,AKT2,ALDH1A1,C1QA,CPT1A,DLGAP3,ELOVL5,EPHX2,FABP5,FOXO3,HEXA,HSPA5,IGFBP5,LCAT,PDE10A,PPARGC1A,PPP1R3C,SCD,SCG5,SNRPN,SOCS7,SPP1,STK40,TAC1,XPA	25	0	#N/A	#N/A
formation of hair follicle	3.56253	APC,CCND1,DBI,ETS2,GFRA1,IGFBP5,NSDHL,TNFRSF19	8	0	#N/A	#N/A
neurotransmission	3.55143	ADORA2A,CACNB2,CACNB3,CLSTN2,CRHBP,CSPG5,DHCR7,DLG4,DLGAP3,GABRA3,GABRA5,GPR88,GRM3,JPH4,KCNA1,KCNAB1,KCND2,MECP2,PLCB4,PRKCG,RASGRF1,SCN1A,SHANK2,SHANK3,SHC3,SLC1A3	26	0	#N/A	#N/A
abdominal hernia	3.54074	CALR,CDKN1A,EFEMP1,PDGFRA	4	0	#N/A	#N/A
development of abdomen	3.53096	ALDH1A1,APC,CCND2,CDKN1A,EDNRB,EFEMP1,FADS2,FGFRL1,FOXO3,GFRA1,Hbb-b1,Hbb-b2,IGFBP2,LCAT,PDGFRA,RRAS,SCG5,SPTB,TOX,TRAF3,TSHZ3,UBC,VEGFA,WNT7B	24	0	#N/A	#N/A
injury of lung	3.52665	ADORA2A,HSPA5,S1PR1,SOD3,TAC1,VEGFA	6	0	#N/A	#N/A
recruitment of lymphatic system cells	3.52665	ADCYAP1,FABP5,FOS,S1PR1,VCAM1,VEGFA	6	0	#N/A	#N/A
cellular infiltration by leukocytes	3.52566	ADORA2A,DCN,EPHX2,GFAP,KCNK2,LCAT,LGALS1,NR4A1,PLA2G7,S100B,SGK1,SPARC,SPP1,VCAM1,WLS	15	0	#N/A	#N/A
morphology of endocrine gland	3.50407	ABCA5,AKT2,CALB1,CCND2,EPHX2,IGFBP5,LCAT,LIPA,NR4A1,RASGRF1,SCG5,SLC23A2,SOCS7,VEGFA	14	0	#N/A	#N/A
congenital anomaly of digestive system	3.47085	CALR,CCND1,CDKN1A,CYP51A1,DHCR7,EFNA5,FAM20C,FOS,MECP2,PDGFRA,VEGFA	11	0	#N/A	#N/A
grooming	3.4632	ADCYAP1,DLG4,DLGAP3,NREP,SHANK2,SHANK3,SLC16A2,VEGFA	8	0	#N/A	#N/A
long-term potentiation of synapse	3.46299	CACNB3,CALB2,DLG4,EFNB3,GABRA5,GFAP,JPH4,KCNAB1,NCAN,PPP1R1A,PRKCG,PTN,RASGRF1,SHANK2,SHANK3,SLC24A2,WWC1	17	0	#N/A	#N/A
Lymphocyte migration	3.44313	ADORA2A,ELMO1,FABP5,FOS,KCNK2,LGALS1,NR4A1,S1PR1,SH2D3C,SPARC,SPP1,VCAM1	12	0	#N/A	#N/A
accumulation of cells	2.07554	ADORA2A,APC,CDKN1A,ETS2,FOXO3,KMT5A,S1PR1,SPP1,TYROBP,VCAM1,VEGFA	11	1.35611	APOA1,CBS/CBSL,CLU,CRYAB,GNAI2,IL6ST,PTEN,RASGRP1,S1PR1,TNFSF10	10
synthesis of lipid	3.42281	ADCYAP1,ALDH1A1,CALB1,CYP51A1,DBI,DHCR7,ELOVL5,ESRRG,FABP5,FADS2,HMGCR,LCAT,NR4A1,PDIA3,PPARGC1A,RLBP1,SCD,SLC1A3,SLC9A3R1,THRSP,UGT8,VIM	22	0	#N/A	#N/A
quantity of steroid hormone	3.3861	ADCYAP1,DLG4,LCAT,MECP2,PVALB,SCG5,SGK1,SLC23A2,SPP1,TRAF3	10	0	#N/A	#N/A
morphology of tumor	3.3861	APC,CDKN1A,ETS2,FOS,FOXO3,IGFBP2,JUNB,PPARGC1A,VEGFA,WNT7B	10	0	#N/A	#N/A
size of pancreas	3.38247	AKT2,APC,CCND2,EPHX2,NR4A1,VEGFA	6	0	#N/A	#N/A
size of secretory structure	3.36793	AKT2,APC,CALB1,CCND2,EPHX2,NR4A1,SCG5,VEGFA	8	0	#N/A	#N/A
recruitment of cells	3.34979	ADCYAP1,AKT2,CAMK1,FABP5,FOS,GRP,LGALS1,PTN,S1PR1,SOD3,SPP1,TPT1,VCAM1,VEGFA	14	0	#N/A	#N/A
exploratory behavior	3.34	ADCYAP1,ADORA2A,CRHBP,JPH4,MECP2,PAK6,PDE10A,SERPINI1,SHANK2,SHANK3,TRIB2	11	0	#N/A	#N/A
conditioning	3.332	ADORA2A,CACNB3,FAM20C,FOXO3,GABRA2,GABRA5,HBEGF,HOMER2,KCNAB1,MECP2,NREP,PPP1R1B,PRKCG,RASGRF1,SCN1A,SHANK1,SHANK3,TBR1,WWC1	19	0	#N/A	#N/A
quantity of bone tissue	3.31494	DCN,FOS,JAM2,JUNB,MFGE8,RAC3,SPARC,SPP1,TYROBP,VEGFA	10	0	#N/A	#N/A
abnormal metabolism	0	#N/A	#N/A	3.31336	ACADVL,AKR1A1,ASL,CAMKK2,CCS,EPHX2,GBA,GNAI2,HDAC1,M6PR,MARK3,PNP,SCARB2,SLC25A19	14
size of endocrine gland	3.28167	AKT2,CALB1,CCND2,EPHX2,NR4A1,SCG5,VEGFA	7	0	#N/A	#N/A
Organ Degeneration	3.27834	ABCA5,ADORA2A,APBB2,AQP4,EDNRB,EFEMP1,ESRRG,GABRA5,GFAP,HBEGF,KCNJ10,LCAT,MANF,MFGE8,NOV,PPARGC1A,RLBP1,SCG5,SLC1A3,SPARC,TYRO3,VEGFA,VIM,XPA	24	0	#N/A	#N/A
abnormal morphology of skull	3.27699	CCND1,FAM20C,FGFRL1,FOS,HAPLN1,HEXA,MECP2,NOV,PDGFRA,PTPN9,SOCS7,TSHZ1,VEGFA	13	0	#N/A	#N/A
morphology of limb bone	3.27644	CYP51A1,FAM20C,FRZB,Hbb-b1,Hbb-b2,NOV,PLAGL1,TYROBP	8	0	#N/A	#N/A
movement of CD4+ T-lymphocytes	3.25915	ADORA2A,ELMO1,SPARC,SPP1	4	0	#N/A	#N/A
activation of lymphocytes	3.25123	ADCYAP1,CALR,CDKN1A,FOXO3,HSPH1,LAPTM5,LGALS1,NR4A1,SPP1,TPT1,TRAF3,TYRO3,VEGFA,VTI1B	14	0	#N/A	#N/A
quantity of double-negative T lymphocyte	0	#N/A	#N/A	3.24757	BCL11A,DFFB,PNP,TP53BP1,XRCC5	5
recruitment of myeloid cells	3.24571	ADCYAP1,AKT2,CAMK1,GRP,LGALS1,PTN,S1PR1,SPP1,TPT1,VCAM1	10	0	#N/A	#N/A
metabolism of terpenoid	3.24571	ALDH1A1,CYP51A1,DBI,HMGCR,LCAT,MECP2,NR4A1,NSDHL,PDGFRA,VIM	10	0	#N/A	#N/A
synthesis of steroid	3.24571	ADCYAP1,CYP51A1,DBI,DHCR7,HMGCR,LCAT,NR4A1,SCD,SLC9A3R1,VIM	10	0	#N/A	#N/A
abnormal morphology of respiratory system	3.24294	ALDH1A1,CDKN1A,DHCR7,FGFRL1,FOS,Foxp1,HAPLN1,HBEGF,HEXA,LGALS1,LIPA,LPAR1,PDGFRA,PPARGC1A,TSHZ1,VEGFA	16	0	#N/A	#N/A
size of brain	3.24124	DHCR7,DSCAM,EFNA5,FOXO3,GAP43,GFAP,MARCKSL1,MECP2,NEUROD6,PPARGC1A,PTPN9,SCN1A,SH2D3C,TBR1,VTI1B	15	0	#N/A	#N/A
abnormal morphology of ventral root	0	#N/A	#N/A	3.23874	GAN,NEFH,NEFL,Nefm	4
quantity of protein in blood	3.2179	ADCYAP1,AKT2,DIO2,FABP5,FAM20C,FOXO3,HBA1/HBA2,HSPB8,IGFBP5,LCAT,LIPA,MECP2,PCSK1,PDE10A,PPARGC1A,PPP1R3C,PTN,RASGRF1,SCD,SCG5,SLC16A2,SPP1,SPR,TYRO3	24	0	#N/A	#N/A
differentiation of osteoblasts	3.2112	APC,DDX5,FAM20C,FRZB,IGFBP5,JUNB,MYOC,NELL1,TMEM119,TP53INP2,VEGFA,WNT7B	12	0	#N/A	#N/A
righting reflex	3.1885	AUTS2,KCNJ10,PREPL,PRKCG,SCN1A,SHANK1,SHANK2,VEGFA	8	0	#N/A	#N/A
distribution of blood cells	3.18429	S1PR1,VCAM1,VEGFA	3	0	#N/A	#N/A
proliferation of endocrine cell lines	3.18429	ADCYAP1,CCND1,IGFBP2	3	0	#N/A	#N/A
distribution of lymphatic system cells	3.18429	S1PR1,VCAM1,VEGFA	3	0	#N/A	#N/A
differentiation of goblet cells	3.18429	APC,CDKN1A,HES5	3	0	#N/A	#N/A
abnormal morphology of hair	3.17768	CDKN1A,DBI,EFEMP1,ETS2,MECP2,SCG5,VEGFA	7	0	#N/A	#N/A
differentiation of epithelial tissue	3.1738	APC,CCND1,CDKN1A,DIO2,EDNRB,FABP5,FRZB,HES5,JUNB,Pou3f1,TMEM100,VEGFA,WLS	13	0	#N/A	#N/A
synthesis of D-glucose	3.16622	ALDH1A1,NR4A1,PPARGC1A,PPP1R3C,SCD	5	0	#N/A	#N/A
steroid metabolism	3.16451	CYP51A1,DBI,HMGCR,LCAT,MECP2,NR4A1,NSDHL,PDGFRA,VIM	9	0	#N/A	#N/A
differentiation of bone cells	3.15883	AKT2,APC,DDX5,FAM20C,FOS,FRZB,IGFBP5,JUNB,MYOC,NELL1,TFRC,TMEM119,TP53INP2,TYROBP,VEGFA,WNT7B	16	0	#N/A	#N/A
inflammation of central nervous system	3.15592	ADORA2A,CALR,GFAP,HSPA5,KCNK2,LGALS1,PTPRZ1,RRAS,S1PR1,SPP1,TRAF3,TYROBP,VCAM1,VIM	14	0	#N/A	#N/A
innervation of sensory neurons	3.12263	CACNB3,EFNA5,FRZB,GABRA5,SH2D3C,TENM3	6	0	#N/A	#N/A
lactation	3.12263	CCND1,IGFBP5,MFGE8,SPP1,THRSP,VEGFA	6	0	#N/A	#N/A
cell death of leukocyte cell lines	3.11275	ADCYAP1,CCND2,CDKN1A,FOXO3,LGALS1,NR4A1,PDGFRA,RRAS,SPP1,TRIB2	10	0	#N/A	#N/A
cell movement of phagocytes	3.08338	ADORA2A,AKT2,CAMK1D,CCND1,CDKN1A,EPHX2,GRP,LCAT,LGALS1,PTN,S100B,S1PR1,SGK1,SPP1,TYROBP,VCAM1,VEGFA,WLS	18	0	#N/A	#N/A
synaptic transmission	3.08025	ADORA2A,CACNB2,CACNB3,CLSTN2,CRHBP,CSPG5,DHCR7,DLG4,DLGAP3,GABRA3,GABRA5,GRM3,KCNA1,MECP2,PLCB4,PRKCG,SCN1A,SHANK3,SHC3,SLC1A3	20	0	#N/A	#N/A
size of lymphoid organ	3.07862	CCND1,CDKN1A,ETS2,FOS,Hbb-b1,Hbb-b2,VCAM1	7	0	#N/A	#N/A
development of connective tissue	3.07703	CDKN1A,CYP51A1,FOS,FRZB,HAPLN1,HBA1/HBA2,Hbb-b1,Hbb-b2,HBEGF,HES5,MFGE8,NOV,NR4A1,SPARC,VCAM1,VEGFA	16	0	#N/A	#N/A
morphology of skin	3.06566	AKT2,CCND2,CDKN1A,DBI,DCN,EFEMP1,ETS2,GFRA1,HBEGF,MECP2,PDGFRA,PLAGL1,SCG5,VEGFA,XPA	15	0	#N/A	#N/A
morphology of urinary system	3.05745	CDKN1A,DACT3,DCN,DHCR7,EFEMP1,ESRRG,FADS2,FGFRL1,GFRA1,IGFBP2,KCNJ10,LCAT,LIPA,PDGFRA,SPARC,SPP1,VEGFA	17	0	#N/A	#N/A
activation of T lymphocytes	3.04941	ADCYAP1,CALR,CDKN1A,FOXO3,HSPH1,LAPTM5,LGALS1,NR4A1,SPP1,TRAF3,TYRO3,VTI1B	12	0	#N/A	#N/A
quantity of bone	3.04941	DCN,FOS,IGFBP5,JAM2,JUNB,MFGE8,RAC3,SPARC,SPP1,TMEM119,TYROBP,VEGFA	12	0	#N/A	#N/A
urination disorder	3.04941	AQP4,CDKN1A,EDNRB,HBEGF,KCNJ10,LCAT,PVALB,SLC9A3R1,SPARC,SPP1,TAC1,VEGFA	12	0	#N/A	#N/A
locomotion	3.03727	ADCYAP1,ADORA2A,B4GALT2,CALB1,DLG4,DSCAM,EFNB3,GABRA3,GFRA1,GPR37L1,GPR88,GRM3,HEXA,HOMER2,KCND2,KCNJ10,MECP2,PAK6,PDE10A,PPARGC1A,PPP1R1B,SCN1A,SHANK3,SPP1,SPR	25	0	#N/A	#N/A
seizure disorder	3.02332	C1QA,ELAVL3,FGF13,FOS,GABRA2,GABRA5,GFRA1,HEXA,HLF,KCNA1,KCNIP2,KCNJ10,KCNK2,MECP2,Pou3f1,RAC3,SCG5,SCN1A,SLC1A3,TAC1,TYRO3	21	0	#N/A	#N/A
growth of hair	3.02329	AKT2,EFEMP1,SCG5,VEGFA	4	0	#N/A	#N/A
clearance of D-glucose	3.02329	JUNB,NR4A1,SOCS7,TAC1	4	0	#N/A	#N/A
social transmission of food preference	3.02329	KCNAB1,NREP,RASGRF1,TBR1	4	0	#N/A	#N/A
death of perinatal stage organism	3.0224	Foxp1,HAPLN1,Hbb-b1,Hbb-b2,PPARGC1A,SLC1A3,VEGFA,WNT7B	8	0	#N/A	#N/A
thickness of bone	3.0224	FAM20C,FOS,Hbb-b1,Hbb-b2,IGFBP5,PTN,SPP1,TMEM119	8	0	#N/A	#N/A
cellular infiltration by granulocytes	3.0224	ADORA2A,EPHX2,LGALS1,NR4A1,PLA2G7,SGK1,SPP1,WLS	8	0	#N/A	#N/A
cell movement of T lymphocytes	3.0224	ADORA2A,ELMO1,KCNK2,LGALS1,NR4A1,S1PR1,SPARC,SPP1	8	0	#N/A	#N/A
dental abnormality	3.01022	CCND1,FAM20C,FOS,MECP2,VEGFA	5	0	#N/A	#N/A
abnormal morphology of intestine	0	#N/A	#N/A	2.99838	ABCB1,FGA,GFRA1,GNAI2,IL6ST,MAP1LC3B,PTEN,SLC9A3R1,SPRY2,TMPO,TSTA3,XRCC5	12
abnormal morphology of spleen	2.97838	CCND1,CDKN1A,EFEMP1,FADS2,FOS,Hbb-b1,Hbb-b2,IGFBP2,LIPA,MFGE8,PCSK1,TOX,TYRO3	13	0	#N/A	#N/A
activation of cells	2.93101	ADCYAP1,CALR,CCND1,CDKN1A,DACT3,FOXO3,GFAP,HSPH1,KCNJ10,LAPTM5,LGALS1,NR4A1,RGCC,SLC24A4,SPP1,TAC1,TAC3,TPT1,TRAF3,TYRO3,TYROBP,VEGFA,VIM,VTI1B	24	0	#N/A	#N/A
vasculogenesis	2.92908	APC,ARHGEF26,C1QA,CDKN1A,CYP51A1,EPHX2,FOXO3,JAM2,JUNB,LGALS1,LIPA,MFGE8,NR4A1,PDGFRA,PLA2G7,PPARGC1A,PRKCG,RAC3,S1PR1,SPP1,TMEM100,VCAM1,VEGFA,VIM,WLS	25	0	#N/A	#N/A
instability of genomic DNA	0	#N/A	#N/A	2.92325	LCLAT1,TP53BP1,XRCC5	3
apoptosis of astrocytes	0	#N/A	#N/A	2.92325	CRYAB,IL6ST,RPS6KB2	3
hypomyelination of axons	0	#N/A	#N/A	2.92325	MAG,MBP,PLP1	3
morphology of nervous tissue	2.90653	C1QA,CALB1,CCND2,DLG4,DSCAM,EFNB3,GAP43,GFAP,GFRA1,HES5,HEXA,KCND2,KCNJ10,LGALS1,MECP2,MLC1,MYOC,PAK6,PLAGL1,Pou3f1,PPARGC1A,PTPN9,PVALB,SCN1A,SH2D3C,SHANK1,SHANK2,SLC1A3,SPR,TYRO3,TYROBP,UGT8,VEGFA,XPA	34	0	#N/A	#N/A
function of muscle	2.90641	AKT2,APLN,CACNB3,CDKN1A,DIO2,EFEMP1,ESRRG,HBEGF,HSPB8,IGFBP5,KCNIP2,MARCKSL1,NOV,NR4A1,PPARGC1A,PRKCG,SPP1,VEGFA	18	0	#N/A	#N/A
quantity of connective tissue cells	2.89707	AKT2,CDKN1A,DCN,FOS,JAM2,JUNB,MFGE8,S1PR1,SPARC,SPP1,TYROBP,VEGFA	12	0	#N/A	#N/A
hypertrophy of cells	2.89707	ADORA2A,CACNB3,DBI,FOXO3,GFAP,HBEGF,HES5,LCAT,PPARGC1A,S100A6,SGK1,VEGFA	12	0	#N/A	#N/A
morphology of neck	2.89415	ABCA5,CALB1,CDKN1A,FGFRL1,TSHZ1,VEGFA	6	0	#N/A	#N/A
size of atherosclerotic lesion	2.89415	EPHX2,LCAT,NR4A1,SPP1,VCAM1,VEGFA	6	0	#N/A	#N/A
quantity of osteoclasts	2.89387	FOS,JUNB,MFGE8,SPARC,SPP1,TYROBP,VEGFA	7	0	#N/A	#N/A
abnormal morphology of neurons	2.89162	C1QA,CALB1,CCND2,DLG4,DSCAM,EFNB3,GAP43,GFRA1,HES5,HEXA,KCND2,LGALS1,MECP2,MLC1,PAK6,Pou3f1,PPARGC1A,PVALB,SCN1A,SH2D3C,SHANK1,SHANK2,SLC1A3,SPR,TYROBP,UGT8,VEGFA,XPA	28	0	#N/A	#N/A
hypoglycemia	2.88482	ADCYAP1,CPT1A,FOXO3,PCSK1,PPARGC1A,SCG5,SOCS7,TRAF3,XPA	9	0	#N/A	#N/A
abnormal morphology of body cavity	2.88221	ABCA5,AKT2,APC,CACNB3,CALR,CCND1,CCND2,CDKN1A,CYP51A1,DACT3,DCN,DHCR7,EDNRB,EFEMP1,ESRRG,FADS2,FGFRL1,FOS,FOXO3,Foxp1,GFRA1,Hbb-b1,Hbb-b2,HBEGF,HEXA,HSPB8,IGFBP2,IGFBP5,KCNJ10,LASP1,LCAT,LIPA,MFGE8,NOV,PCSK1,PPARGC1A,RASGRF1,SCG5,SLC9A3R1,SOCS7,SPP1,TOX,TYRO3,VCAM1,VEGFA,VTI1B,XPA	47	0	#N/A	#N/A
concentration of sterol	2.88212	ADCYAP1,CDKN1A,DBI,DHCR7,EPHX2,FABP5,FOXO3,LCAT,LIPA,MECP2,PDE10A,SCD,SLC16A2,SLC9A3R1,SPP1,VCAM1	16	0	#N/A	#N/A
abnormal morphology of Purkinje's layer of cerebellum	2.86809	CALB1,CCND1,CCND2,PVALB,SLC1A3,TMEM176B,UGT8,XPA	8	0	#N/A	#N/A
abnormal morphology of femur	2.86756	FAM20C,FRZB,Hbb-b1,Hbb-b2,TYROBP	5	0	#N/A	#N/A
quantity of renal glomerulus	2.86756	CDKN1A,FGFRL1,SPARC,SPP1,VEGFA	5	0	#N/A	#N/A
invasive cancer	2.86756	APC,CCND1,FOS,HSPB8,MFGE8	5	0	#N/A	#N/A
morphology of trabecular bone	2.86683	DCN,FAM20C,FOS,HEXA,IGFBP5,MYOC,SPARC,SPP1,TMEM119,TYROBP	10	0	#N/A	#N/A
nociception	2.86683	ADORA2A,GRM3,KCNA1,KCND2,LGALS1,LMO7,MECP2,TAC1,TMEM100,TRPM3	10	0	#N/A	#N/A
abnormal morphology of epithelial tissue	2.85541	AKT2,ARHGEF26,CDKN1A,DACT3,DCN,EDNRB,EGR4,ELMO1,FLRT3,HBEGF,HEXA,KCNJ10,LIPA,LMO7,SLC9A3R1,SPARC,TYRO3,VEGFA,VTI1B,XPA	20	0	#N/A	#N/A
inflammatory response	2.85541	ADORA2A,CAMK1D,CCND1,CDKN1A,ELMO1,FOXO3,GRP,LIPA,NOV,PLA2G7,PRKCG,PTN,S1PR1,SOD3,SPP1,TAC1,TRAF3,TYRO3,TYROBP,VCAM1	20	0	#N/A	#N/A
growth of tumor	2.84367	AFAP1L1,AKT2,APC,CCND1,CDKN1A,DCN,EFEMP1,FABP5,FOS,FOXO3,HBEGF,HMGCR,HSPH1,IGFBP2,IGFBP5,LGALS1,MFGE8,PAK6,PDGFRA,PPARGC1A,PTPN3,S100B,SPARC,SPP1,TOX,TPT1,TRIB2,VEGFA	28	0	#N/A	#N/A
cellular homeostasis	2.83402	ADCYAP1,AKT2,APC,AQP4,ATG13,Bhlhe41,CACNB3,CALR,CAMK1,CDKN1A,EDNRB,ETS2,FOXO3,Foxp1,IGFBP5,JUNB,KCNJ10,KCNJ16,KCNK2,NR4A1,PCSK1,PPARGC1A,PPP1R3C,PTPN9,S1PR1,SCD,SCG5,SCN1A,SGK1,SLC24A2,SLC9A3R1,SOCS7,SPP1,TESC,TFRC,TOX,TP53INP2,TRAF3,TRIB2,TYRO3,TYROBP,VEGFA,VIM,VTI1B	44	0	#N/A	#N/A
formation of smooth muscle	2.82081	Foxp1,PDGFRA,TSHZ3,WNT7B	4	0	#N/A	#N/A
neurodegeneration of forebrain	2.82081	ADORA2A,GFAP,PPARGC1A,VIM	4	0	#N/A	#N/A
abnormal morphology of thin skin	2.82081	AKT2,DCN,GFRA1,SCG5	4	0	#N/A	#N/A
vascular lesion	2.81997	ADORA2A,C1QA,EPHX2,LCAT,NR4A1,SCD,SPP1,VCAM1,VEGFA	9	0	#N/A	#N/A
morphology of islets of Langerhans	2.81997	AKT2,CCND2,EPHX2,IGFBP5,NR4A1,RASGRF1,SCG5,SOCS7,VEGFA	9	0	#N/A	#N/A
quantity of bone cells	2.81997	DCN,FOS,JAM2,JUNB,MFGE8,SPARC,SPP1,TYROBP,VEGFA	9	0	#N/A	#N/A
proliferation of hematopoietic progenitor cells	2.80916	APC,CCND1,CCND2,CDKN1A,ETS2,JUNB,S1PR1,SPP1,TOX,VEGFA	10	0	#N/A	#N/A
quantity of spleen	2.80753	CDKN1A,FADS2,FOS,Hbb-b1,Hbb-b2,MFGE8,RAC3	7	0	#N/A	#N/A
abnormal morphology of epiphysis	2.80466	CDKN1A,FOS,HAPLN1	3	0	#N/A	#N/A
aberrant crypt foci	2.80466	APC,CDKN1A,FOS	3	0	#N/A	#N/A
NK cell migration	2.80466	FABP5,S1PR1,VCAM1	3	0	#N/A	#N/A
formation of scar tissue	2.80466	GFAP,SPP1,VIM	3	0	#N/A	#N/A
synthesis of diacylglycerol	2.80466	ESRRG,PDIA3,SCD	3	0	#N/A	#N/A
hyperactivation of cells	2.80466	FOXO3,LGALS1,SLC24A4	3	0	#N/A	#N/A
quantity of podocytes	2.80466	CDKN1A,SPARC,SPP1	3	0	#N/A	#N/A
depletion of dendritic cells	2.80466	HBEGF,PCSK1,XPA	3	0	#N/A	#N/A
apoptosis of sarcoma cell lines	2.80466	HSPA5,SPP1,TPT1	3	0	#N/A	#N/A
morphology of respiratory tract	2.80037	ALDH1A1,CDKN1A,DHCR7,FGFRL1,Foxp1,HBEGF,LGALS1,LIPA,PDGFRA,PPARGC1A,STK40,TSHZ1	12	0	#N/A	#N/A
instability of DNA	0	#N/A	#N/A	2.79973	GNAI2,LCLAT1,TP53BP1,XRCC5	4
abnormal morphology of cardiovascular system	2.79642	ADORA2A,APLN,ARHGEF26,CACNB3,CALR,CCND1,CCND2,CDKN1A,CYP51A1,DCBLD2,EDNRB,FGFRL1,Foxp1,GFAP,HBA1/HBA2,Hbb-b1,Hbb-b2,HBEGF,HSPB8,LASP1,NOV,PPARGC1A,SCG5,SPP1,TFRC,TYRO3,VCAM1,VEGFA	28	0	#N/A	#N/A
Encephalitis	2.79638	ADORA2A,CALR,GFAP,HSPA5,KCNK2,LGALS1,PTPRZ1,RRAS,S1PR1,SPP1,TYROBP,VCAM1,VIM	13	0	#N/A	#N/A
concentration of corticosterone	2.79495	ADCYAP1,DLG4,LCAT,MECP2,SCG5,SLC23A2,SPP1,TRAF3	8	0	#N/A	#N/A
volume of trabecular bone	2.78973	FAM20C,FOS,IGFBP5,MYOC,TMEM119,TYROBP	6	0	#N/A	#N/A
morphology of kidney	2.78247	CDKN1A,DACT3,DCN,EFEMP1,ESRRG,FADS2,FGFRL1,GFRA1,IGFBP2,KCNJ10,LCAT,LIPA,SPARC,SPP1,VEGFA	15	0	#N/A	#N/A
morphology of pancreas	2.75289	AKT2,APC,CCND2,EPHX2,IGFBP5,NR4A1,RASGRF1,SCG5,SOCS7,VEGFA	10	0	#N/A	#N/A
epithelial cancer	2.74974	AKT2,APC,CCND1,CDKN1A,FOS,FOXO3,HBA1/HBA2,Hbb-b2,HMGCR,HSPB8,IGFBP5,LGALS1,LMO7,MFGE8,SCD,SPP1,VEGFA,WNT7B,XPA	19	0	#N/A	#N/A
neoplasia of epithelial tissue	2.74441	AKT2,APC,CCND1,CDKN1A,DCN,FABP5,FOS,FOXO3,HBA1/HBA2,Hbb-b2,HMGCR,HSPB8,IGFBP5,LGALS1,LMO7,MFGE8,PLA2G7,PTPRM,SCD,SPP1,VCAM1,VEGFA,WNT7B,XPA	24	0	#N/A	#N/A
abnormal morphology of gland	2.74433	ABCA5,AKT2,ALDH1A1,CDKN1A,FAM20C,IGFBP5,LASP1,LCAT,LIPA,RASGRF1,SCG5,SLC23A2,SLC9A3R1,SOCS7,VEGFA	15	0	#N/A	#N/A
weight gain	2.74433	ADCYAP1,CCND1,CDKN1A,DIO2,FOS,JUNB,MECP2,NR4A1,PCSK1,PPARGC1A,PREPL,SCD,VEGFA,VIM,XPA	15	0	#N/A	#N/A
morphology of cerebral cortex	2.73958	APBB2,B4GALT2,C1QA,DSCAM,EFNA5,FOXO3,GAP43,GFAP,KCNA1,MARCKSL1,MECP2,NEUROD6,PPARGC1A,SHANK1,SOCS7,SPP1,TYRO3,VIM	18	0	#N/A	#N/A
emotional behavior	2.73958	ADCYAP1,ADORA2A,CSPG5,DBI,DLG4,DLGAP3,GABRA5,MECP2,NREP,PAK6,RASGRF1,SHANK1,SHANK2,SHANK3,SLC16A2,TBR1,TRPM3,VEGFA	18	0	#N/A	#N/A
quantity of mineral	2.73632	FAM20C,FRZB,KCNJ16,SCG5,SLC9A3R1	5	0	#N/A	#N/A
synthesis of acylglycerol	2.73632	ALDH1A1,ESRRG,PDIA3,SCD,THRSP	5	0	#N/A	#N/A
muscle tumor	2.73632	CDKN1A,FOS,TYROBP,VEGFA,WSCD1	5	0	#N/A	#N/A
size of islets of Langerhans	2.73632	AKT2,CCND2,EPHX2,NR4A1,VEGFA	5	0	#N/A	#N/A
ischemic injury of brain	2.73632	ADORA2A,AQP4,HSPH1,KCNK2,RASGRF1	5	0	#N/A	#N/A
size of tumor	2.72429	APC,CDKN1A,ETS2,FOXO3,JUNB,PPARGC1A,VEGFA,WNT7B	8	0	#N/A	#N/A
abnormal morphology of urinary system	2.72327	CDKN1A,DACT3,DCN,DHCR7,ESRRG,FADS2,FGFRL1,GFRA1,KCNJ10,LCAT,LIPA,PDGFRA,SPP1,VEGFA	14	0	#N/A	#N/A
cell movement of macrophages	2.71933	ADORA2A,CCND1,CDKN1A,LCAT,PTN,S100B,SPP1,TYROBP,VCAM1,VEGFA,WLS	11	0	#N/A	#N/A
quantity of blood cells	2.71082	ADCYAP1,ADORA2A,Bhlhe41,C1QA,CCND1,CCND2,CDKN1A,DCN,ELMO1,ETS2,FABP5,FGFRL1,FOS,FOXO3,Foxp1,HBA1/HBA2,Hbb-b1,Hbb-b2,HBEGF,LCAT,LGALS1,NR4A1,PCSK1,PTN,RAC3,SH2D3C,SPP1,SPTB,TFRC,TOX,TRAF3,TRIB2,TYRO3,TYROBP,VCAM1,VEGFA,XPA	37	0	#N/A	#N/A
metabolism of carbohydrate	2.70736	ADCYAP1,AKT2,ALDH1A1,APLN,DCN,DIO2,FABP5,HEXA,IGFBP5,MECP2,NR4A1,PGP,PPARGC1A,PPP1R3C,PYGM,SCD,SOD3,STK40	18	0	#N/A	#N/A
recruitment of leukocytes	2.70731	ADCYAP1,AKT2,CAMK1,FABP5,FOS,GRP,LGALS1,PTN,S1PR1,SPP1,TPT1,VCAM1	12	0	#N/A	#N/A
abnormal morphology of cerebellum	2.70731	CALB1,CCND1,CCND2,GPR37L1,PLCB4,PPARGC1A,PVALB,SLC1A3,TMEM176B,TYRO3,UGT8,XPA	12	0	#N/A	#N/A
morphology of neuroglia	2.69799	GFAP,HES5,HEXA,KCNJ10,LPAR1,PTPRZ1,S100B,SPP1,TYROBP,VIM	10	0	#N/A	#N/A
mass of heart	2.69576	CACNB3,HBEGF,HSPB8,IGFBP2,PLAGL1,PPARGC1A,PPP1R3C,SPP1,VEGFA	9	0	#N/A	#N/A
abnormal morphology of eye	2.68366	ADORA2A,ALDH1A1,CCND1,DSCAM,EFEMP1,FOS,HES5,HEXA,LMO7,MARCKSL1,SLC1A3,SPARC,VEGFA,XPA	14	0	#N/A	#N/A
polymerization of microtubules	0	#N/A	#N/A	2.67329	MAP1B,NEFH,NEFL,Nefm,STMN1	5
morphology of brain cells	2.67001	C1QA,CALB1,CCND2,MECP2,PVALB,SCN1A,SHANK1,SLC1A3,TBR1,UGT8,XPA	11	0	#N/A	#N/A
differentiation of epithelial cells	2.67001	APC,CCND1,CDKN1A,EDNRB,FABP5,FRZB,HES5,JUNB,Pou3f1,VEGFA,WLS	11	0	#N/A	#N/A
concentration of cholesterol	2.66966	ADCYAP1,CDKN1A,DBI,DHCR7,EPHX2,FABP5,FOXO3,LCAT,LIPA,MECP2,PDE10A,SCD,SLC16A2,SPP1,VCAM1	15	0	#N/A	#N/A
long-term memory	2.64555	CACNB3,GRP,JPH4,MECP2,PPARGC1A,RASGRF1,SHANK1	7	0	#N/A	#N/A
thickness of heart ventricle	2.64385	CALR,Foxp1,RAB4A,VEGFA	4	0	#N/A	#N/A
neurodegeneration of axons	0	#N/A	#N/A	2.64295	ATG7,BCL2L2,CNP,MAG,NEFH,Nefm,PLP1,SARM1,STMN1,TSPAN2,UGT8	11
brain lesion	0	#N/A	#N/A	2.64165	CRYAB,HSPB1,PDE4A,PKM,PPID,PRNP,PTEN,RPS6KB2,XRCC5	9
abnormal morphology of enlarged spleen	2.63623	CCND1,CDKN1A,FADS2,Hbb-b1,Hbb-b2,LIPA,MFGE8,PCSK1,TYRO3	9	0	#N/A	#N/A
anxiety	2.63312	ADCYAP1,ADORA2A,CRHBP,DLG4,DLGAP3,FOS,LGALS1,MECP2,PLCB4,PRKCG,SHANK1,SHANK2,SHANK3,SLC16A2,TAC1	15	0	#N/A	#N/A
morphology of heart ventricle	2.62656	CALR,CCND1,CCND2,FGFRL1,Foxp1,HBEGF,HSPB8,MARCKSL1,NOV,PPARGC1A,RAB4A,VCAM1,VEGFA	13	0	#N/A	#N/A
function of cardiac muscle	2.62172	APLN,DIO2,ESRRG,HBEGF,HSPB8,KCNIP2,MARCKSL1,PPARGC1A,PRKCG,SPP1,VEGFA	11	0	#N/A	#N/A
cardiac contractility	2.62172	APLN,DIO2,EDNRB,HBEGF,HSPB8,MARCKSL1,PPARGC1A,PRKCG,RAB4A,SPP1,VEGFA	11	0	#N/A	#N/A
bone mineral density	2.62172	CALB1,DCN,EFEMP1,FAM20C,FOS,FRZB,KCNJ16,SLC9A3R1,SPARC,SPP1,TYROBP	11	0	#N/A	#N/A
cell movement of granulocytes	2.62172	ADORA2A,AKT2,CAMK1D,EPHX2,GRP,LGALS1,NR4A1,PLA2G7,SGK1,SPP1,WLS	11	0	#N/A	#N/A
urinary tract tumor	2.615	APC,CDKN1A,MFGE8,VEGFA,XPA	5	0	#N/A	#N/A
function of brain	2.615	ADORA2A,AQP4,DSCAM,EFNB3,GFAP	5	0	#N/A	#N/A
chemotaxis of leukocytes	2.59207	ADORA2A,CAMK1D,CCND1,CDKN1A,ELMO1,GRP,PTN,S1PR1,SPP1,VCAM1	10	0	#N/A	#N/A
cell movement of antigen presenting cells	2.57416	ADORA2A,CCND1,CDKN1A,LCAT,PTN,S100B,S1PR1,SPP1,TYROBP,VCAM1,VEGFA,WLS	12	0	#N/A	#N/A
volume of lesion	2.56945	ADCYAP1,APC,C1QA,CDKN1A,LCAT,VEGFA,WNT7B	7	0	#N/A	#N/A
development of genitourinary system	2.56387	AKT2,ALDH1A1,APC,CCND1,CCND2,CDKN1A,EFEMP1,EGR4,Eif2s3y,FABP7,FADS2,FGFRL1,FOS,FOXO3,GFRA1,IGFBP2,IGFBP5,LCAT,LIPA,MFGE8,PDGFRA,PTN,RRAS,SPP1,SPTB,THRSP,TMEM119,TRAF3,TSHZ3,TYRO3,UGT8,VCAM1,VEGFA,WIPF3,WLS,WNT7B,XPA	37	0	#N/A	#N/A
growth of embryonic tissue	2.54587	ADCYAP1,CCND1,CDKN1A,Foxp1,GAP43,GPR37L1,KCNA1,LGALS1,LPAR1,MFGE8,MYOC,SLC1A3,VEGFA	13	0	#N/A	#N/A
Hypoplasia	2.53358	AKT2,CALR,CCND1,CCND2,CYP51A1,FADS2,FAM20C,FGFRL1,GFRA1,HBEGF,PDGFRA,SCD,SH2D3C,TBR1,TRAF3,TSHZ1,VEGFA,VTI1B,WNT7B,XPA	20	0	#N/A	#N/A
apoptosis of male germ cells	0	#N/A	#N/A	2.52866	BCL2L2,CLU,GPR37,HSP90AA1,HSPA4,PUM1,SAFB,UGT8,XRCC5	9
spatial learning	2.52656	B4GALT2,CALB1,FOS,GABRA5,HMGCR,KCNAB1,MECP2,NREP,NXPH3,PPP1R1B,PRKCG,RASGRF1,SHANK1,SHANK2,SLC24A2	15	0	#N/A	#N/A
metabolism of cyclic nucleotides	2.52597	ADCY9,ADCYAP1,ADORA2A,PDE10A,RAB4A,SPARC,SPP1,VEGFA	8	0	#N/A	#N/A
catabolism of polysaccharide	2.52188	PPP1R3C,PYGM,SOD3	3	0	#N/A	#N/A
cell movement of CD4+ T-lymphocytes	2.52188	ADORA2A,ELMO1,SPARC	3	0	#N/A	#N/A
organization of collagen fibrils	2.52188	DCN,P4HA1,SERPINH1	3	0	#N/A	#N/A
volume of red blood cells	2.52188	Hbb-b1,Hbb-b2,SPTB	3	0	#N/A	#N/A
abnormal morphology of optic tract	2.52188	CACNB3,GAP43,VTI1B	3	0	#N/A	#N/A
inflammation of eye	2.52188	KCNA1,LGALS1,SPARC	3	0	#N/A	#N/A
granulation tissue	2.52188	ADORA2A,SPP1,VEGFA	3	0	#N/A	#N/A
seizures	2.51137	C1QA,ELAVL3,FGF13,FOS,GABRA2,GABRA5,GFRA1,HEXA,KCNA1,KCNIP2,KCNJ10,KCNK2,MECP2,Pou3f1,SCG5,SCN1A,SLC1A3,TAC1,TYRO3	19	0	#N/A	#N/A
survival of red blood cells	2.51088	Hbb-b1,Hbb-b2	2	0	#N/A	#N/A
hypertrophy of vascular smooth muscle	2.51088	ADORA2A,CACNB3	2	0	#N/A	#N/A
abnormal morphology of mitral cell layer	2.51088	SH2D3C,TBR1	2	0	#N/A	#N/A
abnormal size of spleen	2.51088	Hbb-b1,Hbb-b2	2	0	#N/A	#N/A
experimental fibrosis	2.51088	LPAR1,SPP1	2	0	#N/A	#N/A
growth of lymph vessel	2.51088	EDNRB,VEGFA	2	0	#N/A	#N/A
reactivation of astrocytes	2.51088	GFAP,VIM	2	0	#N/A	#N/A
size of tumor tissue	2.51088	APC,CDKN1A	2	0	#N/A	#N/A
hypoplasia of olfactory bulb	2.51088	SH2D3C,TBR1	2	0	#N/A	#N/A
excretion of Ca2+	2.51088	CALB1,PVALB	2	0	#N/A	#N/A
abnormal morphology of enamel	2.51088	FAM20C,SLC24A4	2	0	#N/A	#N/A
aspiration	2.51088	CCND1,DHCR7	2	0	#N/A	#N/A
emotional response conditioning	2.51088	GABRA2,SHANK3	2	0	#N/A	#N/A
thalassemia	2.51088	Hbb-b1,Hbb-b2	2	0	#N/A	#N/A
permeability of blood vessel tissue	2.51088	MFGE8,VEGFA	2	0	#N/A	#N/A
maturation of muscle cells	2.51088	ESRRG,Foxp1	2	0	#N/A	#N/A
formation of granulation tissue	2.51088	ADORA2A,SPP1	2	0	#N/A	#N/A
generation of Th1 cells	2.51088	S1PR1,TRAF3	2	0	#N/A	#N/A
concentration of palmitic acid	2.51088	ELOVL5,PPARGC1A	2	0	#N/A	#N/A
synthesis of cholesterol ester	2.51088	LCAT,SCD	2	0	#N/A	#N/A
quantity of vascular smooth muscle cells	2.51088	C1QA,S1PR1	2	0	#N/A	#N/A
distribution of T lymphocytes	2.51088	S1PR1,VCAM1	2	0	#N/A	#N/A
formation of fibrils	2.51088	HSPA5,SERPINH1	2	0	#N/A	#N/A
abnormal brain myelination	2.51088	S1PR1,TYROBP	2	0	#N/A	#N/A
megaloblastic anemia	2.51088	CCND1,CCND2	2	0	#N/A	#N/A
regulation of L-glutamic acid	2.51088	ADORA2A,HOMER2	2	0	#N/A	#N/A
strength of limb bone	2.51088	SLC9A3R1,SPP1	2	0	#N/A	#N/A
methylation of DNA endogenous promoter	2.51088	APC,CDKN1A	2	0	#N/A	#N/A
formation of epicardium	2.51088	CYP51A1,VCAM1	2	0	#N/A	#N/A
morphology of mesangial cells	2.51088	SPARC,VEGFA	2	0	#N/A	#N/A
concentration of bilirubin	2.51088	Hbb-b1,Hbb-b2	2	0	#N/A	#N/A
proliferative vitreoretinopathy	2.51088	EDNRB,GFAP	2	0	#N/A	#N/A
abnormal morphology of coarse hair	2.51088	EFEMP1,VEGFA	2	0	#N/A	#N/A
Hirschsprung disease	2.51088	EDNRB,GFRA1	2	0	#N/A	#N/A
quantity of tumor tissue	2.51088	APC,CDKN1A	2	0	#N/A	#N/A
red cell distribution width of red blood cells	2.51088	Hbb-b1,Hbb-b2	2	0	#N/A	#N/A
lack of nephron	2.51088	FGFRL1,GFRA1	2	0	#N/A	#N/A
quantity of palmitoleic acid	2.51088	ELOVL5,SCD	2	0	#N/A	#N/A
antiproliferative response of cells	2.51088	CDKN1A,HBEGF	2	0	#N/A	#N/A
density of vascular tissue	2.51088	APC,VEGFA	2	0	#N/A	#N/A
quantity of oleic acid	2.51088	ELOVL5,SCD	2	0	#N/A	#N/A
proliferation of mammary tumor cells	2.51088	CCND1,PTPN3	2	0	#N/A	#N/A
formation of perichondral bone	2.51088	APLN,SPP1	2	0	#N/A	#N/A
excitation of spiny neurons	2.51088	Foxp1,PPP1R1B	2	0	#N/A	#N/A
metabolism of acylglycerol	2.50887	ALDH1A1,DBI,ESRRG,PDIA3,SCD,THRSP	6	0	#N/A	#N/A
abnormal morphology of spinal cord	2.50887	FGFRL1,FRZB,GFRA1,HES5,KCNJ10,VEGFA	6	0	#N/A	#N/A
proliferation of blood cells	2.507	APC,Bhlhe41,CALR,CCND1,CCND2,CDKN1A,DCN,EFNB3,ETS2,FOXO3,JUNB,LAPTM5,LGALS1,PTPN9,RRAS,S1PR1,SH2D3C,SPP1,TOX,TPT1,TRAF3,TYRO3,TYROBP,VCAM1,VEGFA	25	0	#N/A	#N/A
excitation of neurons	2.50234	FOS,Foxp1,KCNIP2,PPP1R1B,PRKCG	5	0	#N/A	#N/A
abnormal morphology of neck	2.50234	ABCA5,CDKN1A,FGFRL1,TSHZ1,VEGFA	5	0	#N/A	#N/A
expansion of hematopoietic progenitor cells	2.50234	CCND1,CCND2,S1PR1,TOX,VEGFA	5	0	#N/A	#N/A
tooth development	2.50234	FAM20C,PDGFRA,TAC1,WLS,WNT7B	5	0	#N/A	#N/A
thickness of compact bone	2.50234	FAM20C,FOS,Hbb-b1,Hbb-b2,TMEM119	5	0	#N/A	#N/A
biosynthesis of cyclic nucleotides	2.49634	ADCY9,ADCYAP1,ADORA2A,PDE10A,RAB4A,SPARC,SPP1	7	0	#N/A	#N/A
abnormal morphology of lymphoid organ	2.49202	CCND1,CDKN1A,DCN,EFEMP1,FADS2,FOS,Hbb-b1,Hbb-b2,IGFBP2,LIPA,MFGE8,PCSK1,TOX,TYRO3,VEGFA	15	0	#N/A	#N/A
size of blood vessel	2.48705	PLA2G7,RAC3,VEGFA,VIM	4	0	#N/A	#N/A
strength of bone	2.48705	FRZB,SLC9A3R1,SPARC,SPP1	4	0	#N/A	#N/A
differentiation of exocrine cells	2.48705	APC,CDKN1A,HES5,WLS	4	0	#N/A	#N/A
morphology of forebrain	2.47606	APBB2,B4GALT2,DLGAP3,EFNA5,FOXO3,GAP43,GFAP,HES5,MARCKSL1,MECP2,PPARGC1A,PTPN9,SH2D3C,SPP1,TBR1,TYRO3,VTI1B	17	0	#N/A	#N/A
glucose metabolism disorder	2.46368	ADCYAP1,AKT2,C1QA,CCND2,CDKN1A,CPT1A,FABP7,FOXO3,LCAT,LIPA,NR4A1,PCSK1,PPARGC1A,PPP1R3C,S100A6,SCD,SCG5,SOCS7,TPT1,TRAF3,TYROBP,VCAM1,XPA	23	0	#N/A	#N/A
formation of lung	2.45797	CCND1,CDKN1A,DHCR7,Foxp1,HBEGF,IGFBP5,LIPA,MECP2,PDGFRA,PPARGC1A,SLC23A2,STK40,TSHZ3,VEGFA,WNT7B	15	0	#N/A	#N/A
abnormal morphology of spinal nerve	0	#N/A	#N/A	2.44934	GAN,GFRA1,NEFH,NEFL,Nefm	5
differentiation of tumor cells	0	#N/A	#N/A	2.44934	Brd4,HDAC1,IDH2,PRMT5,RASGRP1	5
long term depression	2.43829	CSPG5,EFNB3,GRM3,HAPLN1,PACSIN2,PLCB4,PPP1R1B,PRKCG,SHANK2,SLC24A2,WWC1	11	0	#N/A	#N/A
tumorigenesis of benign tumor	2.42603	APC,CCND1,CDKN1A,FOS,FOXO3,VEGFA,XPA	7	0	#N/A	#N/A
atherosclerotic lesion	2.42603	EPHX2,LCAT,NR4A1,SCD,SPP1,VCAM1,VEGFA	7	0	#N/A	#N/A
squamous-cell carcinoma	2.42603	CCND1,CDKN1A,FOS,HBA1/HBA2,Hbb-b2,VEGFA,XPA	7	0	#N/A	#N/A
abnormal morphology of cranial nerve	2.42603	GFRA1,KCNJ10,LGALS1,SH2D3C,SLC1A3,VEGFA,VTI1B	7	0	#N/A	#N/A
patterning of rhombencephalon	2.42456	ALDH1A1,CCND1,CCND2,PLCB4,TMEM176B,XPA	6	0	#N/A	#N/A
function of central nervous system	2.42456	ADORA2A,AQP4,DSCAM,EFNB3,GFAP,MLC1	6	0	#N/A	#N/A
formation of skin lesion	2.42456	CDKN1A,DLGAP3,FOS,PDGFRA,SHANK3,TYRO3	6	0	#N/A	#N/A
apoptosis of leukocyte cell lines	2.40404	ADCYAP1,CCND2,CDKN1A,FOXO3,NR4A1,PDGFRA,SPP1,TRIB2	8	0	#N/A	#N/A
benign neoplasia	2.40089	APC,CCND1,CDKN1A,DCN,FABP5,FOS,FOXO3,IGFBP5,LGALS1,PLA2G7,PTPRM,SCD,SPP1,VCAM1,VEGFA,XPA	16	0	#N/A	#N/A
mean corpuscular hemoglobin concentration	2.39735	FOXO3,HBA1/HBA2,Hbb-b1,Hbb-b2,TFRC	5	0	#N/A	#N/A
outgrowth of neurons	2.39127	APBB2,CAMK1,EFNB3,GAP43,GFAP,GFRA1,HBA1/HBA2,PTN,RTN4RL2,SCN4B,SH2D3C,TNFRSF19,VEGFA,VIM,VTI1B	15	0	#N/A	#N/A
apoptosis of gonadal cells	0	#N/A	#N/A	2.38704	BCL2L2,CLU,GPR37,HSP90AA1,HSPA4,PTEN,PUM1,SAFB,UGT8,XRCC5	10
DNA damage	0	#N/A	#N/A	2.38704	ATG7,CALR,CUL9,DFFB,GNAI2,HDAC1,PRNP,PTEN,SUN2,TNFSF10	10
morphology of thymus gland	0	#N/A	#N/A	2.3746	BCL11A,CAMK4,DFFB,Hist1h1e,HNRNPL,NCOR1,PNP,PTEN,PURA,RASGRP1,TP53BP1	11
respiratory system development	2.36977	CCND1,CDKN1A,DHCR7,FGFRL1,Foxp1,HBEGF,IGFBP5,LIPA,MECP2,PDGFRA,PPARGC1A,SLC23A2,STK40,TSHZ3,VEGFA,WNT7B	16	0	#N/A	#N/A
blood pressure	2.36799	ADORA2A,APLN,CACNB3,EDNRB,EPHX2,HLF,HSPB8,PCSK1,SGK1,SPP1,TAC1,VEGFA	12	0	#N/A	#N/A
quantity of insulin in blood	2.36799	ADCYAP1,AKT2,IGFBP5,LCAT,LIPA,PCSK1,PDE10A,PPARGC1A,PPP1R3C,RASGRF1,SCD,SPP1	12	0	#N/A	#N/A
migration of oligodendrocytes	0	#N/A	#N/A	2.35704	CLDN11,PTEN,TNC	3
atrophy of neurites	0	#N/A	#N/A	2.35704	NEFH,Nefm,PRNP	3
size of axons	0	#N/A	#N/A	2.35704	NEFH,NEFL,Nefm	3
mitosis of fibroblast cell lines	0	#N/A	#N/A	2.35704	MECP2,PURA,RAD50	3
formation of intermediate filaments	0	#N/A	#N/A	2.35704	NEFH,NEFL,Nefm	3
quantity of neurofilaments	0	#N/A	#N/A	2.35704	NEFH,NEFL,Nefm	3
paralysis of hindlimb	0	#N/A	#N/A	2.35673	MAP1B,NEFH,Nefm,PLP1,TSPAN2,UGT8	6
quantity of metal	2.35551	AQP4,CALB1,CALR,FOS,FOXO3,Hbb-b1,Hbb-b2,KCNJ10,MARCKSL1,SGK1,SPP1,TFRC,TNNC1	13	0	#N/A	#N/A
necrosis	2.34823	ADCYAP1,ADORA2A,AKT2,APC,APLN,C1QA,CACNB2,CACNB3,CALB1,CALR,CCND1,CCND2,CDKN1A,DCN,DLG4,EMP2,ETS2,FOS,FOXO3,FRZB,GABRA5,GFAP,GFRA1,GRM3,HBEGF,HLF,HSPA5,HSPH1,IGFBP2,IGFBP5,KCND2,KCNJ10,LGALS1,LIPA,MECP2,MFGE8,NOVA1,NR4A1,PDGFRA,PDIA3,PPARGC1A,PTN,PTPN9,RASSF3,RHOC,RPRM,RRAS,S1PR1,SCD,SCG5,SGK1,SHC3,SLC1A3,SPARC,SPP1,SUN2,TAC1,TFRC,TPT1,TRAF3,TRIB2,TSHZ3,TYRO3,TYROBP,VEGFA,VIM,VTI1B	67	0	#N/A	#N/A
G-protein signaling, adenylate cyclase activating pathway	2.34661	ADCY9,ADCYAP1,ADORA2A,SLC9A3R1	4	0	#N/A	#N/A
cell death of breast cell lines	2.34661	FOS,FOXO3,IGFBP5,SGK1	4	0	#N/A	#N/A
miniature inhibitory postsynaptic current	2.34661	FGF13,GABRA2,MECP2,SCN1A	4	0	#N/A	#N/A
quantity of myofiber	2.34661	ESRRG,NR4A1,PPARGC1A,VEGFA	4	0	#N/A	#N/A
demyelination of nerves	0	#N/A	#N/A	2.34646	GJC2,MAG,PLP1,SCARB2,STMN1,TSPAN2,UGT8	7
non-Hodgkin's disease	0	#N/A	#N/A	2.34646	CUL9,HACE1,HDAC1,PTEN,SIRT2,TP53BP1,XRCC5	7
startle response	2.34588	ADORA2A,FABP7,KCNA1,KCNJ16,MECP2,NXPH3,PPARGC1A,TYROBP	8	0	#N/A	#N/A
social behavior	2.34588	DLG4,GFRA1,LGALS1,MECP2,SCN1A,SHANK1,SHANK2,SHANK3	8	0	#N/A	#N/A
hyperplasia of lymphoid organ	2.34429	CCND1,CCND2,CDKN1A,DCN,MFGE8,VEGFA	6	0	#N/A	#N/A
myelination	0	#N/A	#N/A	2.34012	CADM4,FGA,GAN,GJC2,IL6ST,MAG,MAP1B,MBP,MOBP,NF2,PLP1,PTEN,PURA,SIRT2,TSPAN2,UGT8	16
abnormal morphology of kidney	2.32894	CDKN1A,DACT3,DCN,ESRRG,FADS2,FGFRL1,GFRA1,KCNJ10,LCAT,LIPA,SPP1,VEGFA	12	0	#N/A	#N/A
morphology of lymphoid tissue	2.32129	CCND1,CDKN1A,CYP51A1,DCN,EFEMP1,ETS2,FADS2,FOS,Hbb-b1,Hbb-b2,IGFBP2,LIPA,MFGE8,NR4A1,PCSK1,TOX,TYRO3,TYROBP,VCAM1,VEGFA	20	0	#N/A	#N/A
differentiation of connective tissue cells	2.31108	AKT2,APC,CCND1,DDX5,FAM20C,FOS,FRZB,IGFBP5,JUNB,MYOC,NELL1,NR4A1,PPARGC1A,SCD,SOCS7,TFRC,TMEM119,TP53INP2,TRIB2,TYROBP,VEGFA,WNT7B	22	0	#N/A	#N/A
formation of lymphoid organ	2.31017	AKT2,APC,CDKN1A,Hbb-b1,Hbb-b2,RAC3,SCG5,TOX,TRAF3,TYROBP,VEGFA	11	0	#N/A	#N/A
development of lymphatic system	2.30617	AKT2,APC,Bhlhe41,CDKN1A,EDNRB,ETS2,FOS,FOXO3,Foxp1,Hbb-b1,Hbb-b2,LPAR1,NR4A1,PCSK1,PTPN9,RAC3,S1PR1,SCG5,SPP1,TAC1,TOX,TRAF3,TYRO3,TYROBP,VEGFA	25	0	#N/A	#N/A
mobilization of hematopoietic progenitor cells	2.29704	FOS,VCAM1,VEGFA	3	0	#N/A	#N/A
quantity of tumor cells	2.29704	CDKN1A,IGFBP5,VEGFA	3	0	#N/A	#N/A
QT interval of heart	2.29704	ESRRG,KCNA1,VEGFA	3	0	#N/A	#N/A
atrophy of myofiber	2.29704	FOXO3,PPARGC1A,VEGFA	3	0	#N/A	#N/A
binding of endothelial cells	2.29704	HSPA5,S1PR1,VCAM1	3	0	#N/A	#N/A
concentration of long chain fatty acid	2.29704	ELOVL5,PPARGC1A,SCD	3	0	#N/A	#N/A
abnormal morphology of seminiferous epithelium	2.29704	EGR4,ELMO1,XPA	3	0	#N/A	#N/A
hypoalgesia	2.29704	ADORA2A,EDNRB,TAC1	3	0	#N/A	#N/A
abnormal morphology of white pulp	2.29704	FADS2,FOS,PCSK1	3	0	#N/A	#N/A
abnormal morphology of intestinal villus	2.29704	CDKN1A,LIPA,PPARGC1A	3	0	#N/A	#N/A
quantity of lymphoid tissue	2.29462	CDKN1A,ETS2,FADS2,FOS,GFRA1,Hbb-b1,Hbb-b2,MFGE8,NR4A1,PCSK1,RAC3,SH2D3C,TOX,TRAF3,TYROBP	15	0	#N/A	#N/A
papilloma	2.28947	CCND1,CDKN1A,FABP5,IGFBP5,SCD,SPP1,VEGFA,XPA	8	0	#N/A	#N/A
hepatic steatosis	2.28572	ADCYAP1,CCND1,CDKN1A,ELOVL5,FOXO3,HBEGF,LIPA,NR4A1,PPARGC1A,RGCC,SCD,SCG5,SPP1,XPA	14	0	#N/A	#N/A
formation of lymphoid tissue	2.28361	AKT2,APC,CDKN1A,EDNRB,Hbb-b1,Hbb-b2,RAC3,SCG5,TAC1,TOX,TRAF3,TYROBP,VEGFA	13	0	#N/A	#N/A
activation of leukocytes	2.27877	ADCYAP1,CALR,CDKN1A,FOXO3,HSPH1,LAPTM5,LGALS1,NR4A1,SPP1,TAC1,TPT1,TRAF3,TYRO3,TYROBP,VEGFA,VTI1B	16	0	#N/A	#N/A
formation of gland	2.26914	CALB1,CCND1,FABP7,IGFBP5,MFGE8,PDGFRA,SCG5,SPP1,THRSP,VEGFA,WLS	11	0	#N/A	#N/A
metabolism of hormone	2.26775	CRHBP,DBI,DIO2,NR4A1,PCSK1,VIM	6	0	#N/A	#N/A
cellular infiltration by lymphocytes	2.26775	ADORA2A,KCNK2,LGALS1,NR4A1,SPARC,VCAM1	6	0	#N/A	#N/A
abnormal morphology of granule cell layer	2.26775	CCND1,CCND2,GPR37L1,NEUROD6,TMEM176B,XPA	6	0	#N/A	#N/A
permeability of blood vessel	2.26775	ADORA2A,AQP4,MFGE8,NR4A1,S1PR1,VEGFA	6	0	#N/A	#N/A
transmigration of cells	2.26775	CCND1,DCN,LIPA,SPP1,VCAM1,VEGFA	6	0	#N/A	#N/A
infiltration by neutrophils	2.26775	ADORA2A,EPHX2,LGALS1,SGK1,SPP1,WLS	6	0	#N/A	#N/A
contextual conditioning	2.25789	CACNB3,GABRA2,GABRA5,HBEGF,MECP2,NREP,PRKCG,RASGRF1,SCN1A,WWC1	10	0	#N/A	#N/A
morphology of muscle	2.24602	ADCYAP1,AKT2,CACNB3,CALR,CDKN1A,DCN,EFEMP1,FGFRL1,FOXO3,Foxp1,HBEGF,HSPB8,IGFBP5,LMO7,MARCKSL1,PPARGC1A,SPP1,SUN2,VCAM1,VEGFA	20	0	#N/A	#N/A
morphology of neurons	2.23557	C1QA,CALB1,CCND2,DLG4,DSCAM,EFNB3,GAP43,GFRA1,HES5,HEXA,KCND2,LGALS1,MECP2,MLC1,MYOC,PAK6,PLAGL1,Pou3f1,PPARGC1A,PVALB,SCN1A,SH2D3C,SHANK1,SHANK2,SLC1A3,SPR,TYRO3,TYROBP,UGT8,VEGFA,XPA	31	0	#N/A	#N/A
morphology of vertebral column	2.23473	FAM20C,FGFRL1,HAPLN1,HEXA,NOV,PDGFRA,PLAGL1,TSHZ1	8	0	#N/A	#N/A
abnormal morphology of forebrain	2.23236	APBB2,B4GALT2,DLGAP3,EFNA5,GAP43,HES5,MARCKSL1,MECP2,PPARGC1A,PTPN9,SH2D3C,SPP1,TBR1,TYRO3,VTI1B	15	0	#N/A	#N/A
morphology of vessel	2.23236	ADORA2A,APLN,CACNB3,CYP51A1,DCBLD2,EDNRB,GFAP,PDGFRA,PLA2G7,RAC3,SERPINH1,SPP1,TYRO3,VEGFA,VIM	15	0	#N/A	#N/A
abnormal activity of enzyme	0	#N/A	#N/A	2.22341	ACADVL,AKR1A1,ASL,CCS,GBA,M6PR,PNP,SCARB2,SLC25A19	9
benign papilloma	2.21969	FABP5,IGFBP5,SCD,XPA	4	0	#N/A	#N/A
touch abnormality	2.21969	HOMER2,KCND2,PRKCG,TRPM3	4	0	#N/A	#N/A
purkinje cell degeneration	2.21969	CALB1,PRKCG,SHANK2,TYROBP	4	0	#N/A	#N/A
nodule	2.21969	MAGI1,SPARC,SPP1,VEGFA	4	0	#N/A	#N/A
invasive carcinoma	2.21969	APC,FOS,HSPB8,MFGE8	4	0	#N/A	#N/A
volume of tumor	2.21969	APC,CDKN1A,VEGFA,WNT7B	4	0	#N/A	#N/A
proliferation of lymphocytes	2.21826	Bhlhe41,CALR,CCND2,CDKN1A,EFNB3,ETS2,FOXO3,JUNB,LAPTM5,LGALS1,PTPN9,RRAS,S1PR1,SH2D3C,SPP1,TOX,TPT1,TRAF3,TYRO3,TYROBP,VCAM1,VEGFA	22	0	#N/A	#N/A
morphology of connective tissue cells	2.21589	ARHGAP10,CCND1,CDKN1A,DCBLD2,ELMO1,LIPA,NOV,NR4A1,PPARGC1A,SPARC,TYROBP,VEGFA	12	0	#N/A	#N/A
size of bone	2.214	DCN,FAM20C,FGFRL1,FOS,HAPLN1,HEXA,IGFBP5,JUNB,MYOC,NOV,SPP1,TMEM119,TYROBP	13	0	#N/A	#N/A
heart rate	2.214	ADORA2A,CALR,DIO2,Foxp1,HBEGF,KCNA1,KCNIP2,MECP2,PPARGC1A,PPP1R1A,SPP1,TNNC1,VEGFA	13	0	#N/A	#N/A
litter size	0	#N/A	#N/A	2.21272	CAMK4,CBS/CBSL,CCS,IGF2R,Mug1/Mug2,RPS6KB2,SAFB,SLC9A3R1,TP53BP1,WIPF3,XRCC5	11
formation of eye	2.21266	ADORA2A,ALDH1A1,CCND1,CDKN1A,DSCAM,EFEMP1,EPHX2,FOS,HES5,HEXA,LMO7,MARCKSL1,PRKCG,SLC1A3,SPARC,VCAM1,VEGFA,XPA	18	0	#N/A	#N/A
cell death of central nervous system cells	0	#N/A	#N/A	2.21034	ATG7,CLU,CRYAB,DNM1L,HSPB1,IL6ST,MAOA,MECP2,PRNP,PTEN,RPS6KB2,SARM1,SERPINA3,STIP1	14
proliferation of kidney cells	2.20708	APLN,CDKN1A,FGFRL1,LCAT,SPARC	5	0	#N/A	#N/A
morphology of ventricular septum	2.19468	CCND1,CCND2,HSPB8,NOV,RAB4A,VCAM1	6	0	#N/A	#N/A
synthesis of cyclic AMP	2.19468	ADCY9,ADCYAP1,ADORA2A,RAB4A,SPARC,SPP1	6	0	#N/A	#N/A
morphology of growth plate	2.19468	CALB1,FAM20C,FGFRL1,FOS,HAPLN1,XPA	6	0	#N/A	#N/A
action potential of neurons	2.18944	DLGAP3,GPR88,JPH4,KCNA1,KCNAB1,KCND2,MECP2,RASGRF1,SCN1A,SHANK2,SHANK3	11	0	#N/A	#N/A
skin lesion	2.17952	APC,CCND1,CDKN1A,DLGAP3,FADS2,FOS,PDGFRA,SHANK3,SPP1,TYRO3,VEGFA,XPA	12	0	#N/A	#N/A
quantity of muscle cells	2.16973	C1QA,CALR,ESRRG,NR4A1,PPARGC1A,S1PR1,VEGFA	7	0	#N/A	#N/A
soft tissue neoplasm	2.16973	CDKN1A,DCN,FOS,FOXO3,PPARGC1A,TYROBP,WSCD1	7	0	#N/A	#N/A
hearing loss	2.16973	AQP4,CACNB2,EDNRB,GABRA5,HEXA,SLC1A3,SLC9A3R1	7	0	#N/A	#N/A
mass of brain	2.16973	AKT2,B4GALT2,CDKN1A,FOXO3,MECP2,SCN1A,XPA	7	0	#N/A	#N/A
abnormal morphology of vertebrae	2.16973	FAM20C,FGFRL1,HEXA,NOV,PDGFRA,PLAGL1,TSHZ1	7	0	#N/A	#N/A
proliferation of immune cells	2.16613	Bhlhe41,CALR,CCND2,CDKN1A,DCN,EFNB3,ETS2,FOXO3,JUNB,LAPTM5,LGALS1,PTPN9,RRAS,S1PR1,SH2D3C,SPP1,TOX,TPT1,TRAF3,TYRO3,TYROBP,VCAM1,VEGFA	23	0	#N/A	#N/A
quantity of hematopoietic progenitor cells	2.16047	CCND1,CCND2,CDKN1A,DCN,ETS2,FOS,FOXO3,HBA1/HBA2,Hbb-b1,Hbb-b2,LCAT,NR4A1,RAC3,SPP1,TFRC,TOX,TRAF3,VEGFA	18	0	#N/A	#N/A
hypoplasia of organ	2.13256	CALR,CCND1,CCND2,CYP51A1,FAM20C,FGFRL1,GFRA1,HBEGF,PDGFRA,SCD,SH2D3C,TBR1,TRAF3,TSHZ1,VEGFA,WNT7B,XPA	17	0	#N/A	#N/A
proliferation of central nervous system cells	2.12999	ADCYAP1,AKT2,CDKN1A,EDNRB,GAP43,GPR37L1,RTN4RL2,XPA	8	0	#N/A	#N/A
quantity of metal ion	2.12996	AQP4,CALB1,CALR,FOS,FOXO3,KCNJ10,MARCKSL1,SGK1,SPP1,TNNC1	10	0	#N/A	#N/A
thoracic cancer	2.12996	AKT2,CDKN1A,DCN,EDNRB,LGALS1,LMO7,MAGI1,PTPRZ1,SPP1,XPA	10	0	#N/A	#N/A
proliferation of neuronal cells	2.12551	APBB2,CAMK1,CCND1,EFNB3,GAP43,GFAP,GFRA1,HBA1/HBA2,KCNA1,KNDC1,LPAR1,PTN,RTN4RL2,SCN4B,SH2D3C,TNFRSF19,VEGFA,VIM,VTI1B,XPA	20	0	#N/A	#N/A
inhibitory postsynaptic potential	2.12048	ADORA2A,FGF13,GABRA2,MECP2,SCN1A	5	0	#N/A	#N/A
volume of cells	2.12048	Hbb-b1,Hbb-b2,PPARGC1A,SHANK3,SPTB	5	0	#N/A	#N/A
development of sensory organ	2.11453	ADORA2A,ALDH1A1,CCND1,CDKN1A,DIO2,DSCAM,EFEMP1,EPHX2,FOS,FRZB,HES5,HEXA,LMO7,MARCKSL1,PRKCG,SLC1A3,SPARC,TSHZ1,VCAM1,VEGFA,XPA	21	0	#N/A	#N/A
quantity of blood	2.11365	CCND1,CCND2,FGFRL1,FOXO3,HBA1/HBA2,Hbb-b1,Hbb-b2,LCAT,SPTB,TFRC,TRAF3,VCAM1,VEGFA	13	0	#N/A	#N/A
morphology of telencephalon	2.11365	APBB2,B4GALT2,DLGAP3,FOXO3,GFAP,MARCKSL1,MECP2,PPARGC1A,PTPN9,SH2D3C,SPP1,TBR1,VTI1B	13	0	#N/A	#N/A
aphagia	2.11106	SOCS7,TBR1,TSHZ1	3	0	#N/A	#N/A
self-renewal of hematopoietic progenitor cells	2.11106	APC,CDKN1A,FOXO3	3	0	#N/A	#N/A
kindling	2.11106	FGF13,FOS,SLC1A3	3	0	#N/A	#N/A
entry into cell cycle progression	2.11106	APC,CCND1,CDKN1A	3	0	#N/A	#N/A
apoptosis of hybrid cells	2.11106	ADCYAP1,CALB1,NR4A1	3	0	#N/A	#N/A
abnormal hearing	2.11106	KCNA1,MECP2,PTN	3	0	#N/A	#N/A
development of cornea	2.11106	ALDH1A1,VCAM1,VEGFA	3	0	#N/A	#N/A
synthesis of progesterone	2.11106	DBI,NR4A1,VIM	3	0	#N/A	#N/A
chemoattraction	2.11106	GFRA1,GRP,VEGFA	3	0	#N/A	#N/A
angiogenesis of eye	2.11106	EPHX2,VCAM1,VEGFA	3	0	#N/A	#N/A
quantity of carcinoma	2.11106	APC,CDKN1A,MFGE8	3	0	#N/A	#N/A
Sjogren's syndrome	2.11106	SPP1,VCAM1,VEGFA	3	0	#N/A	#N/A
cell movement of brain cancer cell lines	2.11106	EFEMP1,LPAR1,VEGFA	3	0	#N/A	#N/A
morphology of sarcomere	2.11106	CALR,PPARGC1A,VEGFA	3	0	#N/A	#N/A
homeostasis of anion	2.11106	KCNJ16,SLC9A3R1,SPP1	3	0	#N/A	#N/A
size of thymus gland	2.10417	CCND1,ETS2,FOS,VCAM1	4	0	#N/A	#N/A
rhabdomyosarcoma	2.10417	CDKN1A,FOS,TYROBP,WSCD1	4	0	#N/A	#N/A
degeneration of heart	2.10417	ABCA5,NOV,SCG5,VEGFA	4	0	#N/A	#N/A
congenital anomaly of spine	2.10417	ALDH1A1,HAPLN1,MARCKSL1,PDGFRA	4	0	#N/A	#N/A
cell death of epithelial cell lines	2.10417	FOS,FOXO3,IGFBP5,SGK1	4	0	#N/A	#N/A
differentiation of nervous system	2.10213	AKT2,CALR,ELAVL3,GAP43,GFRA1,GPR37L1,HES5,KNDC1,MECP2,METRN,NAP1L2,NEUROD6,PLAGL1,PTN,PTPRZ1,SLC1A3,TBR1,TYROBP,UGT8,VEGFA	20	0	#N/A	#N/A
development of neurons	2.08581	APC,BCAN,CLSTN2,DLG4,DLGAP3,DSCAM,EFNA5,EFNB3,FABP7,FLRT3,FOS,GABRA5,GAP43,HES5,HEXA,KCNJ10,KNDC1,MECP2,METRN,NCAN,NEUROD6,Pou3f1,PTPRZ1,PVALB,RAC3,RASGRF1,S100B,SCN1A,SCN4B,SHANK1,SHANK2,SHANK3,SLC1A3,SPR,UGT8,VEGFA	36	0	#N/A	#N/A
morphology of lymphoid organ	2.08433	CCND1,CDKN1A,DCN,EFEMP1,ETS2,FADS2,FOS,Hbb-b1,Hbb-b2,IGFBP2,LIPA,MFGE8,NR4A1,PCSK1,TOX,TYRO3,VCAM1,VEGFA	18	0	#N/A	#N/A
hyperphagia	0	#N/A	#N/A	2.08263	ATG7,CPE,LCLAT1,PRKAR2B,PTEN	5
G2/M phase	0	#N/A	#N/A	2.08263	HDAC1,MAP2K7,NEK4,PTEN,TP53BP1	5
arrest in G2 phase	0	#N/A	#N/A	2.08263	HDAC1,MAP2K7,NEK4,PURA,TP53BP1	5
pituitary gland tumor	2.07985	APC,CCND1,CDKN1A,DCN,FOXO3,PLA2G7,PTPRM,VCAM1	8	0	#N/A	#N/A
morphology of epidermis	2.07985	AKT2,CCND2,ETS2,HBEGF,MECP2,PDGFRA,VEGFA,XPA	8	0	#N/A	#N/A
cell movement of neutrophils	2.07621	ADORA2A,AKT2,CAMK1D,EPHX2,GRP,LGALS1,SGK1,SPP1,WLS	9	0	#N/A	#N/A
function of heart	2.07411	APLN,CALR,DIO2,ESRRG,HBEGF,HSPB8,KCNIP2,MARCKSL1,PPARGC1A,PRKCG,SPP1,VEGFA	12	0	#N/A	#N/A
formation of kidney	2.07411	APC,CDKN1A,EFEMP1,FGFRL1,GFRA1,IGFBP2,LCAT,RRAS,SPTB,TSHZ3,VEGFA,WNT7B	12	0	#N/A	#N/A
outgrowth of neurites	2.06441	APBB2,CAMK1,EFNB3,GAP43,GFAP,GFRA1,HBA1/HBA2,PTN,SCN4B,SH2D3C,TNFRSF19,VEGFA,VIM,VTI1B	14	0	#N/A	#N/A
morphology of blood vessel	2.06441	ADORA2A,APLN,CACNB3,DCBLD2,EDNRB,GFAP,PDGFRA,PLA2G7,RAC3,SERPINH1,SPP1,TYRO3,VEGFA,VIM	14	0	#N/A	#N/A
demyelination	0	#N/A	#N/A	2.05871	GJC2,MAG,PLP1,S1PR1,SCARB2,STMN1,TSPAN2,UGT8	8
cleft palate syndrome	2.05798	CDKN1A,CYP51A1,DHCR7,EFNA5,PDGFRA,VEGFA	6	0	#N/A	#N/A
size of forebrain	2.05798	FOXO3,GAP43,GFAP,PPARGC1A,SH2D3C,VTI1B	6	0	#N/A	#N/A
renal lesion	2.05798	APC,CDKN1A,DACT3,DCN,SPP1,VEGFA	6	0	#N/A	#N/A
abnormal morphology of Purkinje cells	2.05798	CALB1,CCND2,PVALB,SLC1A3,UGT8,XPA	6	0	#N/A	#N/A
multiple congenital anomalies	2.0547	CALR,CDKN1A,CYP51A1,DHCR7,EFNA5,PDGFRA,VEGFA	7	0	#N/A	#N/A
metabolism of polysaccharide	2.0547	AKT2,APLN,HEXA,PPP1R3C,PYGM,SOD3,STK40	7	0	#N/A	#N/A
mitosis of blood cells	2.05007	FOS,FOXO3	2	0	#N/A	#N/A
flux of monovalent inorganic cation	2.05007	KCNJ10,SGK1	2	0	#N/A	#N/A
abnormal morphology of external granule cell layer	2.05007	CCND2,GPR37L1	2	0	#N/A	#N/A
cell death of gonadal cell lines	2.05007	PDIA3,RPRM	2	0	#N/A	#N/A
co-stimulation of T lymphocytes	2.05007	EFNB3,LGALS1	2	0	#N/A	#N/A
camptodactyly	2.05007	CYP51A1,HEXA	2	0	#N/A	#N/A
phagocytosis of leukemia cell lines	2.05007	ETS2,RGCC	2	0	#N/A	#N/A
generation of actin stress fibers	2.05007	FRZB,MYOC	2	0	#N/A	#N/A
herniation of diaphragm	2.05007	FGFRL1,PDGFRA	2	0	#N/A	#N/A
diuresis	2.05007	APLN,PVALB	2	0	#N/A	#N/A
disruption of epithelial tissue	2.05007	ELMO1,TFRC	2	0	#N/A	#N/A
differentiation of TREG cells	2.05007	NR4A1,S1PR1	2	0	#N/A	#N/A
angiogenesis of cornea	2.05007	VCAM1,VEGFA	2	0	#N/A	#N/A
arrest in cell cycle progression of hybrid cells	2.05007	CCND2,NR4A1	2	0	#N/A	#N/A
function of TREG cells	2.05007	LGALS1,S1PR1	2	0	#N/A	#N/A
ischemia of retina	2.05007	AQP4,VEGFA	2	0	#N/A	#N/A
abnormal morphology of sclera	2.05007	ADORA2A,ALDH1A1	2	0	#N/A	#N/A
abnormal morphology of metaphysis	2.05007	FOS,HAPLN1	2	0	#N/A	#N/A
loss of stem cells	2.05007	FOXO3,GFAP	2	0	#N/A	#N/A
diameter of long bones	2.05007	DCN,HEXA	2	0	#N/A	#N/A
development of renal medulla	2.05007	CDKN1A,WNT7B	2	0	#N/A	#N/A
hyalinization	2.05007	LCAT,SPP1	2	0	#N/A	#N/A
paresis	2.05007	PTPN9,VEGFA	2	0	#N/A	#N/A
abnormal morphology of glomerular layer of olfactory bulb	2.05007	SH2D3C,TBR1	2	0	#N/A	#N/A
abnormal morphology of renal pyramid	2.05007	CDKN1A,ESRRG	2	0	#N/A	#N/A
morphology of collagen fibrils	2.05007	DCN,SERPINH1	2	0	#N/A	#N/A
abnormal morphology of olfactory nerve	2.05007	LGALS1,SH2D3C	2	0	#N/A	#N/A
phosphaturia	2.05007	SLC9A3R1,SPP1	2	0	#N/A	#N/A
inflammation of reproductive system	2.05007	MFGE8,VEGFA	2	0	#N/A	#N/A
abnormal morphology of jejunum	2.05007	CDKN1A,LIPA	2	0	#N/A	#N/A
sensitivity of cells	0	#N/A	#N/A	2.04408	CCS,CUL9,IL6ST,KEAP1,PNP,PPIF,RAD50,TP53BP1,XRCC5	9
polymerization of filaments	0	#N/A	#N/A	2.04408	COBL,DSTN,MAP1B,MAP3K1,NCK1,NEFH,NEFL,Nefm,STMN1	9
cytotoxicity of T lymphocytes	0	#N/A	#N/A	1.99474	PNP,RAE1,TNFSF10	3
metaplasia of tissue	0	#N/A	#N/A	1.99474	ATG7,IL6ST,NF2	3
quantity of cardiomyocytes	0	#N/A	#N/A	1.99474	CALR,CLU,MYH9	3
hypophagia	0	#N/A	#N/A	1.99474	FASN,KCNA6,SLC24A4	3
cell viability of neuroglia	0	#N/A	#N/A	1.99474	GPR37,PLP1,PTEN	3
clearance of lipid	0	#N/A	#N/A	1.99474	ALDH1A1,APOA1,PCYT2	3
B-cell non-Hodgkin's disease	0	#N/A	#N/A	1.9889	CUL9,SIRT2,TP53BP1,XRCC5	4
abnormal morphology of T lymphocytes	0	#N/A	#N/A	1.9889	ABCB1,BCL11A,RASGRP1,XRCC5	4
area of atherosclerotic lesion	0	#N/A	#N/A	1.9889	APOA1,CBS/CBSL,EPHX2,TNFSF10	4
swelling of mitochondria	0	#N/A	#N/A	1.9889	DNM1L,PNPLA8,PPIF,PTEN	4
remodeling of bone	0	#N/A	#N/A	1.96071	ATP6AP1,CAMK4,CD47,ENPP1,GC,S1PR1,SLC9A3R1,SPON1,TFRC	9
cytopenia	0	#N/A	#N/A	1.96071	BCL11A,CD47,GBA,MYH9,PTEN,RHOF,S1PR1,SERPINB1,XRCC5	9
concentration of calcitriol	0	#N/A	#N/A	1.94794	GC,SLC9A3R1	2
neuritogenesis of hippocampal neurons	0	#N/A	#N/A	1.94794	PRNP,STIP1	2
development of eyelid	0	#N/A	#N/A	1.94794	ALDH1A1,MAP3K1	2
mucinous adenocarcinoma	0	#N/A	#N/A	1.94794	GNAI2,PTEN	2
trafficking of lymphocytes	0	#N/A	#N/A	1.94794	GNAI2,S1PR1	2
synthesis of nitrite	0	#N/A	#N/A	1.94794	APOA1,PTEN	2
metabolism of glucocorticoid	0	#N/A	#N/A	1.94794	APOA1,MECP2	2
proliferation of cerebellar granule cell	0	#N/A	#N/A	1.94794	CAMK4,CAMKK2	2
cell viability of lung cancer cells	0	#N/A	#N/A	1.94794	ATG7,NEK4	2
composition of phospholipid	0	#N/A	#N/A	1.94794	LCLAT1,PNPLA8	2
infection of liver	0	#N/A	#N/A	1.94794	IL6ST,SCARB2	2
bundling of microtubules	0	#N/A	#N/A	1.94794	MAP1B,MAP2	2
activation of parathyroid gland	0	#N/A	#N/A	1.94794	GC,IL6ST	2
atrophy of axons	0	#N/A	#N/A	1.94794	NEFH,Nefm	2
synthesis of thromboxane B2	0	#N/A	#N/A	1.94794	PLAA,PNPLA8	2
abnormal morphology of wrinkled skin	0	#N/A	#N/A	1.94794	CBS/CBSL,GBA	2
phagocytosis of colorectal cancer cell lines	0	#N/A	#N/A	1.94794	CALR,CD47	2
inflammatory demyelinating disease	0	#N/A	#N/A	1.94794	MBP,PLP1	2
hyperkeratosis of esophagus	0	#N/A	#N/A	1.94794	KEAP1,PTEN	2
migration of pre-B lymphocytes	0	#N/A	#N/A	1.94794	GNAI2,S1PR1	2
movement of lysosome	0	#N/A	#N/A	1.94794	MYO1B,NEFL	2
protection of hippocampal neurons	0	#N/A	#N/A	1.94794	PRNP,STIP1	2
G2 phase	0	#N/A	#N/A	1.94671	HDAC1,MAP2K7,NEK4,PTEN,PURA,TP53BP1	6
fertility	0	#N/A	#N/A	1.89752	APOA1,CAMK4,CCS,CPE,DNAJA1,GAMT,Hist1h1e,HSP90AA1,IGF2R,IL6ST,MAP1B,MPST,PRNP,PTEN,PUM1,SAFB,SLC9A3R1,SPAG9,TALDO1,VDAC3,WIPF3	21
incidence of lymphoma	0	#N/A	#N/A	1.89272	CUL9,HACE1,NF2,PTEN,SIRT2,TP53BP1,XRCC5	7
sperm disorder	0	#N/A	#N/A	1.87293	BCL2L2,CAMK4,DNAJA1,GAMT,HSP90AA1,HSPA4,PRNP,PUM1,SAFB,SPAG9,TALDO1,VDAC3,WIPF3	13
abnormal conduction by nerves	0	#N/A	#N/A	1.80456	MAP1B,PLP1,STMN1,UGT8	4
expansion of hematopoietic cells	0	#N/A	#N/A	1.80456	ATG7,IL6ST,PTEN,S1PR1	4
tumorigenesis of lymphoma	0	#N/A	#N/A	1.80456	CUL9,PTEN,TNFSF10,XRCC5	4
cell viability of stem cells	0	#N/A	#N/A	1.80456	PTEN,RAD50,TP53BP1,XRCC5	4
stomach tumor	0	#N/A	#N/A	1.80456	IL6ST,PTEN,SIRT2,XRCC5	4
inflammation of large intestine	0	#N/A	#N/A	1.79263	ABCB1,ATG7,CD47,GNAI2,IL6ST,PKM,S1PR1,TSTA3	8
T-cell non-Hodgkin's disease	0	#N/A	#N/A	1.7924	HACE1,HDAC1,PTEN,TP53BP1,XRCC5	5
hypoplasia of thymus gland	0	#N/A	#N/A	1.7924	BCL11A,DFFB,IL6ST,TP53BP1,XRCC5	5
abnormal morphology of genital organ	0	#N/A	#N/A	1.76915	BCL2L2,CAMK4,CBS/CBSL,CCS,CIRBP,DNAJA1,GAMT,HSP90AA1,HSPA4,IGF2R,Mug1/Mug2,PTEN,PUM1,SAFB,TALDO1,VDAC3,WIPF3	17
apoptosis of carcinoma cell lines	0	#N/A	#N/A	1.72913	CLU,IL6ST,TNFSF10	3
tumorigenesis of non-Hodgkin lymphoma	0	#N/A	#N/A	1.72913	CUL9,PTEN,XRCC5	3
onset of experimental autoimmune encephalomyelitis	0	#N/A	#N/A	1.72913	HPX,MBP,PLP1	3
regression of malignant tumor	0	#N/A	#N/A	1.72913	APOA1,HSPA4,PTEN	3
teratoma	0	#N/A	#N/A	1.72913	HDAC1,PRMT5,PTEN	3
quantity of gamma-delta T lymphocytes	0	#N/A	#N/A	1.72913	ABCB1,BCL11A,PRNP	3
cell viability of nervous tissue cell lines	0	#N/A	#N/A	1.72913	ATG7,MBP,PRNP	3
immune response of peritoneal macrophages	0	#N/A	#N/A	1.72913	APOA1,CD47,PTEN	3
influx of granulocytes	0	#N/A	#N/A	1.72913	GNAI2,PTEN,SERPINA1	3
quantity of granule cells	0	#N/A	#N/A	1.72913	PRNP,PURA,XRCC5	3
differentiation of macrophage cancer cell lines	0	#N/A	#N/A	1.72913	FFAR1,KEAP1,PTEN	3
quantity of axons	0	#N/A	#N/A	1.72514	GJC2,MAOA,MAP1B,NEFH,NEFL,PTEN	6
metabolism of DNA	0	#N/A	#N/A	1.69609	CAMK4,CAPN2,CRYAB,DFFB,DNM3,E4F1,PRNP,PURA,SERPINA1,XRCC5	10
peroxidation of lipid	0	#N/A	#N/A	1.66835	FTL,HPX,LCLAT1,PNPLA8,PRNP	5
production of cells	0	#N/A	#N/A	1.66835	ATG7,CCAR2,PTEN,PUM1,WASF2	5
cellular degradation	0	#N/A	#N/A	1.59536	ATG7,BCL2L2,CNP,CRYAB,DNM1L,GPR37,IL6ST,MAG,NEFH,Nefm,PLP1,PRNP,PSMC1,SARM1,SCARB2,STAMBP,STMN1,TSPAN2,UGT8	19
cell death of connective tissue cells	0	#N/A	#N/A	1.57035	ABCB1,ATG7,CLU,COX5A,CUL9,DAPK1,DNM1L,DPYSL4,IGF2R,M6PR,MAG,MAP1LC3B,MAP2K7,MAP3K1,NCK1,NELFB,PPID,PRKAR2B,PRNP,PSMD6,PTEN,PTRH2,PURA,RPS6KA2,RPS6KB2,SF3B6,STMN1,SUN2,TNC,TNFSF10	30
quantity of neutrophils	0	#N/A	#N/A	1.56536	CD47,CDH13,GNAI2,IL6ST,PTRH2,SERPINB1,TNFSF10,TSTA3	8
quantity of CD4+ T-lymphocytes	0	#N/A	#N/A	1.55563	CD47,HPX,PNP,RASGRP1,TP53BP1	5
quantity of CD8+ T lymphocyte	0	#N/A	#N/A	1.55563	BCL11A,CD47,IL6ST,PNP,RASGRP1	5
abnormal cell cycle	0	#N/A	#N/A	1.55563	CIRBP,HDAC1,HSPB1,SIRT2,TMPO	5
cell movement of sperm	0	#N/A	#N/A	1.55563	DNAJA1,GPR37,PRNP,PTEN,VDAC3	5
abnormal morphology of lymphocytes	0	#N/A	#N/A	1.55563	ABCB1,BCL11A,Mug1/Mug2,RASGRP1,XRCC5	5
accumulation of mononuclear leukocytes	0	#N/A	#N/A	1.55563	CBS/CBSL,IL6ST,PTEN,RASGRP1,S1PR1	5
cytolysis	0	#N/A	#N/A	1.54251	CD47,FGA,M6PR,PNP,STMN1,TNFSF10,TSTA3	7
abnormal morphology of thymus gland	0	#N/A	#N/A	1.54251	BCL11A,DFFB,Hist1h1e,NCOR1,PTEN,PURA,RASGRP1	7
morphology of myelin sheath	0	#N/A	#N/A	1.53459	GAN,GJC2,MAG,MAP1B,MBP,PLP1	6
cell movement of neuroglia	0	#N/A	#N/A	1.53459	CLDN11,GBA,NF2,PRNP,PTEN,TNC	6
differentiation of fibroblast cell lines	0	#N/A	#N/A	1.53331	CAMKK2,CCAR1,ENPP1,HDAC1,HSP90AA1,IDH2,KEAP1,PDE4A,PRMT5	9
accumulation of leukocytes	0	#N/A	#N/A	1.53331	APOA1,CBS/CBSL,CRYAB,GNAI2,IL6ST,PTEN,RASGRP1,S1PR1,TNFSF10	9
function of uterus	0	#N/A	#N/A	1.52131	CBS/CBSL,FGA,Mug1/Mug2	3
G2/M phase transition	0	#N/A	#N/A	1.52131	HDAC1,PTEN,TP53BP1	3
differentiation of malignant tumor	0	#N/A	#N/A	1.52131	Brd4,IDH2,RASGRP1	3
abnormal quantity of TNF	0	#N/A	#N/A	1.52131	CBS/CBSL,CD47,SARM1	3
permeability of blood-brain barrier	0	#N/A	#N/A	1.52131	CBS/CBSL,SEMA7A,TNFSF10	3
organization of neurofilaments	0	#N/A	#N/A	1.52131	NEFH,NEFL,Nefm	3
apoptosis of cancer cells	0	#N/A	#N/A	1.52131	CLU,PTEN,TNFSF10	3
area of muscle	0	#N/A	#N/A	1.52131	IL6ST,PTEN,SCARB2	3
liver adenoma	0	#N/A	#N/A	1.52131	PTEN,RAD50,SLC2A1	3
transport of phospholipid	0	#N/A	#N/A	1.52131	ABCB1,APOA1,CLU	3
migration of hematopoietic progenitor cells	0	#N/A	#N/A	1.52131	GNAI2,HNRNPL,S1PR1	3
function of sensory neurons	0	#N/A	#N/A	1.52131	FFAR1,SCARB2,SLC24A4	3
diarrhea	0	#N/A	#N/A	1.52131	ABCB1,GNAI2,TSTA3	3
lifespan of organism	0	#N/A	#N/A	1.51636	GBA,GJC2,GNG3,MAG,MBP,MECP2,NEFH,NEFL,PLP1,PTEN	10
agenesis	0	#N/A	#N/A	1.50669	GFRA1,MAP1B,SPRY2,XRCC5	4
morphology of femur	0	#N/A	#N/A	1.50669	ATG7,FFAR1,IL6ST,SPON1	4
cell death of cerebellar cortex cells	0	#N/A	#N/A	1.50669	ATG7,DNM1L,MECP2,PRNP	4
metaplasia	0	#N/A	#N/A	1.50669	ATG7,IL6ST,NF2,PTEN	4
degeneration of neurons	0	#N/A	#N/A	1.50324	ATG7,BCL2L2,CNP,DNM1L,GPR37,IL6ST,MAG,NEFH,Nefm,PLP1,PRNP,PSMC1,SARM1,SCARB2,STAMBP,STMN1,TSPAN2,UGT8	18
arrest in mitosis	0	#N/A	#N/A	1.50261	PTEN,PURA	2
differentiation of acute myeloblastic leukemia cells	0	#N/A	#N/A	1.50261	Brd4,IDH2	2
agenesis of kidney	0	#N/A	#N/A	1.50261	GFRA1,SPRY2	2
growth of lung	0	#N/A	#N/A	1.50261	PTEN,SPRY2	2
tumorigenesis of B-cell non-Hodgkin lymphoma	0	#N/A	#N/A	1.50261	CUL9,XRCC5	2
chemotaxis of hematopoietic progenitor cells	0	#N/A	#N/A	1.50261	GNAI2,S1PR1	2
experimental allergic encephalomyelitis (chronic relapsing)	0	#N/A	#N/A	1.50261	MBP,PLP1	2
adipogenesis of adipose tissue	0	#N/A	#N/A	1.50261	ALDH1A1,NCOR1	2
quantity of Peyer's patches	0	#N/A	#N/A	1.50261	GFRA1,PRNP	2
lack of T lymphocytes	0	#N/A	#N/A	1.50261	BCL11A,XRCC5	2
transition of double-positive thymocyte	0	#N/A	#N/A	1.50261	HDAC1,HNRNPL	2
infection of spleen	0	#N/A	#N/A	1.50261	IL6ST,SCARB2	2
elimination of blood cells	0	#N/A	#N/A	1.50261	CD47,TNFSF10	2
tumorigenesis of sarcoma	0	#N/A	#N/A	1.50261	CUL9,NF2	2
metabolism of heme	0	#N/A	#N/A	1.50261	HPX,UROD	2
loss of epididymal fat	0	#N/A	#N/A	1.50261	APOA1,SLC2A1	2
cytolysis of tumor cell lines	0	#N/A	#N/A	1.50261	M6PR,TNFSF10	2
abnormal morphology of enteric neurons	0	#N/A	#N/A	1.50261	GFRA1,SPRY2	2
transport of peptide	0	#N/A	#N/A	1.50261	ABCB1,SLC9A3R1	2
damage of synapse	0	#N/A	#N/A	1.50261	PLAA,PRNP	2
catabolism of cyclic AMP	0	#N/A	#N/A	1.50261	PDE2A,PDE4A	2
immortalization of fibroblasts	0	#N/A	#N/A	1.50261	HDAC1,SAFB	2
accumulation of phosphatidylinositol 3,4-diphosphate	0	#N/A	#N/A	1.50261	MYH9,PTEN	2
metabolism of cyclic GMP	0	#N/A	#N/A	1.50261	CBS/CBSL,PDE2A	2
hyperparathyroidism	0	#N/A	#N/A	1.50261	GC,IL6ST	2
expansion of long-term hematopoietic stem cells	0	#N/A	#N/A	1.50261	ATG7,PTEN	2
abnormal morphology of inferior olivary nucleus	0	#N/A	#N/A	1.50261	MAP1B,MAP2	2
hereditary neoplastic syndrome	0	#N/A	#N/A	1.50261	NF2,PTEN	2
premature senescence of fibroblast cell lines	0	#N/A	#N/A	1.50261	MAP2K7,RAE1	2
polarization of hippocampal neurons	0	#N/A	#N/A	1.50261	MAP1B,MAP2	2
endocochlear potential	0	#N/A	#N/A	1.50261	CLDN11,SCARB2	2
dissemination of cancer cells	0	#N/A	#N/A	1.50261	CD47,PTEN	2
proliferation of germ cells	0	#N/A	#N/A	1.50261	CIRBP,PTEN	2
abnormal morphology of goblet cells	0	#N/A	#N/A	1.50261	MAP1LC3B,SLC9A3R1	2
negative selection of thymocytes	0	#N/A	#N/A	1.50261	IL6ST,TNFSF10	2
hyperplasia of liver	0	#N/A	#N/A	1.50261	IGF2R,PTEN	2
abnormal morphology of enteric nervous system	0	#N/A	#N/A	1.50261	GFRA1,SPRY2	2
proliferation of synovial cells	0	#N/A	#N/A	1.50261	IL6ST,TNFSF10	2
size of lung	0	#N/A	#N/A	1.50261	MECP2,PTEN	2
concentration of prostaglandin E2	0	#N/A	#N/A	1.50261	EPHX2,PRNP	2
quantity of porphyrin	0	#N/A	#N/A	1.50261	HEBP1,UROD	2
concentration of dinoprost	0	#N/A	#N/A	1.50261	EPHX2,PNPLA8	2
differentiation of teratoma	0	#N/A	#N/A	1.50261	HDAC1,PRMT5	2
formation of cerebellum	0	#N/A	#N/A	1.4969	AHI1,CBS/CBSL,IL6ST,MECP2,Nlgn4l,PFDN1,PTEN,PURA	8
abnormal function of digestive system	0	#N/A	#N/A	1.46721	ALDH1A1,GFRA1,GNAI2,IL6ST,SLC26A6,SPRY2,TFRC	7
T cell development	0	#N/A	#N/A	1.46715	BCL11A,DFFB,HDAC1,HNRNPL,HPX,HSP90AA1,IGF2R,IL6ST,NCOR1,PLP1,PNP,PRNP,PTEN,RASGRP1,S1PR1,TNFSF10,WWP1,XRCC5	18
abnormal quantity of cytokine	0	#N/A	#N/A	1.45272	CBS/CBSL,CD47,GNAI2,Mug1/Mug2,SARM1	5
regression of tumor	0	#N/A	#N/A	1.45272	APOA1,CLU,HSPA4,PTEN,RAD50	5
function of reproductive system	0	#N/A	#N/A	1.449	CAMK4,CBS/CBSL,FGA,Mug1/Mug2,STIP1,TALDO1	6
growth of brain	0	#N/A	#N/A	1.449	CAMK4,CAMKK2,CLU,PRNP,PTEN,PURA	6
expansion of cells	0	#N/A	#N/A	1.4317	ABCB1,ATG7,HPX,IL6ST,MAOA,PTEN,RAD50,S1PR1	8
quantity of phagocytes	0	#N/A	#N/A	1.42388	BCL11A,CBS/CBSL,CD47,CDH13,GBA,GNAI2,IL6ST,PLP1,PTEN,PTRH2,SERPINB1,TNFSF10,TSTA3	13
infertility	0	#N/A	#N/A	1.41127	BCL2L2,CAMK4,CBS/CBSL,CLDN11,FGA,GAMT,HSP90AA1,HSPA4,IGF2R,NCOR1,PRNP,PTEN,SAFB,TALDO1,VDAC3	15
mitosis	0	#N/A	#N/A	1.40833	ATE1,CAPN2,E4F1,MECP2,PTEN,PURA,RAD50,RAE1,RGS14,S1PR1,SIRT2	11
abnormal morphology of immune system	0	#N/A	#N/A	1.40753	ABCB1,ADAR,BCL11A,GBA,GNAI2,Mug1/Mug2,PLP1,RASGRP1,TSTA3,XRCC5	10
abnormal morphology of leukocytes	0	#N/A	#N/A	1.39605	ABCB1,ADAR,BCL11A,Mug1/Mug2,RASGRP1,TSTA3,XRCC5	7
colitis	0	#N/A	#N/A	1.39605	ABCB1,ATG7,CD47,GNAI2,IL6ST,PKM,S1PR1	7
apoptosis of central nervous system cells	0	#N/A	#N/A	1.39605	CRYAB,IL6ST,MAOA,PRNP,PTEN,RPS6KB2,SERPINA3	7
cell death of fibroblast cell lines	0	#N/A	#N/A	1.39116	ABCB1,ATG7,CLU,COX5A,CUL9,DAPK1,DNM1L,DPYSL4,MAG,MAP1LC3B,MAP2K7,MAP3K1,PPID,PRNP,PSMD6,PTEN,PTRH2,PURA,SF3B6,STMN1,SUN2,TNC,TNFSF10	23
ulcer	0	#N/A	#N/A	1.38401	ABCB1,APOA1,GNAI2,IL6ST	4
cellularity	0	#N/A	#N/A	1.38401	CAMK4,HDAC1,HNRNPL,IL6ST	4
retraction of plasma membrane projections	0	#N/A	#N/A	1.38401	MAP1B,MBP,MECP2,MYH9	4
volume of bone	0	#N/A	#N/A	1.36906	ATG7,CAMK4,CD47,FFAR1,GBA,SPON1	6
expansion of blood cells	0	#N/A	#N/A	1.36906	ABCB1,ATG7,HPX,IL6ST,PTEN,S1PR1	6
DNA replication	0	#N/A	#N/A	1.35838	CAMK4,DNM3,E4F1,PURA,XRCC5	5
recruitment of phagocytes	0	#N/A	#N/A	1.35813	APOA1,ATG7,CD47,CRYAB,FERMT3,GC,PLGRKT,PTEN,S1PR1	9
quantity of granulocytes	0	#N/A	#N/A	1.35611	CD47,CDH13,GNAI2,IL6ST,PTEN,PTRH2,SERPINA1,SERPINB1,TNFSF10,TSTA3	10
incidence of tumor	0	#N/A	#N/A	1.35513	ACADVL,CD47,CUL9,GNAI2,HACE1,IL6ST,NF2,PTEN,PTPRT,RAE1,SIRT2,TNFSF10,TP53BP1,XRCC5	14
quantity of IgA	0	#N/A	#N/A	1.35218	ABCB1,GNAI2,IL6ST	3
production of blood cells	0	#N/A	#N/A	1.35218	ATG7,CCAR2,WASF2	3
growth of intestine	0	#N/A	#N/A	1.35218	HDAC1,PTEN,TMPO	3
secretion of mucus	0	#N/A	#N/A	1.35218	ATG7,HDAC1,MAP1LC3B	3
phagocytosis by bone marrow-derived macrophages	0	#N/A	#N/A	1.35218	ATG7,CALR,CD47	3
dorsal-ventral axis patterning	0	#N/A	#N/A	1.35218	AIDA,NF2,USP8	3
cytotoxic reaction	0	#N/A	#N/A	1.35218	HSPB1,PNP,TNFSF10	3
activation of JUN kinase	0	#N/A	#N/A	1.35218	MAP2K7,MAP3K1,SPAG9	3
incidence of head and neck tumor	0	#N/A	#N/A	1.35218	CUL9,PTEN,XRCC5	3
density of filaments	0	#N/A	#N/A	1.35218	MAP2,MBP,NEFH	3
cell viability of embryonic stem cells	0	#N/A	#N/A	1.35218	PTEN,TP53BP1,XRCC5	3
degeneration of cells	0	#N/A	#N/A	1.33675	AHI1,ATG7,BCL2L2,CD47,CNP,DNM1L,GPR37,HDAC1,IL6ST,MAG,NEFH,Nefm,PLP1,PRNP,PSMC1,SARM1,SCARB2,STAMBP,STMN1,TSPAN2,UGT8,XRCC5	22
immune response of antigen presenting cells	0	#N/A	#N/A	1.32874	APOA1,ATG7,Brd4,CALR,CD47,HSP90AA1,PTEN	7
accumulation of myeloid cells	0	#N/A	#N/A	1.32874	APOA1,CBS/CBSL,CRYAB,GNAI2,IL6ST,PTEN,TNFSF10	7
quantity of plasma membrane projections	0	#N/A	#N/A	1.31029	CNP,DPYSL4,GJC2,MAOA,MAP1B,NEFH,NEFL,PTEN	8
